# Supplementary material for: (E)-2-[(6-Ethoxy­benzothia­zol-2-yl)imino­meth­yl]-6-methoxy­phenol
Source: Acta Crystallogr Sect E Struct Rep Online. 2009 Mar 25;65(Pt 4):o832. doi: 10.1107/S1600536809009337 (PMC2969048; doi:10.1107/S1600536809009337)
Supplement: Supplementary file 1 [file e-65-0o832-sup1.cif]

##############################################################################
###                                                                        ###
###        Electronic paper (Acta Crystallographica Section E)             ###
###                                                                        ###
##############################################################################
#                                                                            #
# This CIF contains the data in a paper accepted for publication in Acta     #
# Crystallographica Section E. It conforms to the requirements of Notes      #
# for Authors for Section E, and has been peer reviewed under the auspices   #
# of the IUCr Commission on Journals.                                        #
#                                                                            #
# Full details of the Crystallographic Information File format               #
# are given in the paper "The Crystallographic Information File (CIF):       #
# a New Standard Archive File for Crystallography" by S. R. Hall, F. H.      #
# Allen and I. D. Brown [Acta Cryst. (1991), A47, 655-685].                  #
#                                                                            #
# The current version of the core CIF dictionary is obtainable from          #
# ftp://ftp.iucr.org/pub/cif_core.dic. The current version number is 2.4.    #
#                                                                            #
# Software is freely available for graphical display of the structure(s) in  #
# this CIF.  For information consult the CIF home page http://www.iucr.org/  #
# cif/home.html                                                              #
#                                                                            #
# This file may be used for bona fide research purposes within the           #
# scientific community so long as proper attribution is given to the journal # 
# article from which it was obtained.                                        #
#                                                                            #
##############################################################################
                                             
data_global
_audit_creation_method     SHELXL-97
_journal_date_recd_electronic     2009-02-25
_journal_date_accepted     2009-03-13
_journal_name_full     'Acta Crystallographica, Section E'
_journal_year     2009
_journal_volume     65
_journal_issue      4
_journal_page_first     o832
_journal_page_last     o832
_journal_paper_category     QO
_journal_coeditor_code     CV2526
_publ_contact_author_name     'Ling-Qian Kong'
_publ_contact_author_address
;
Dongchang College
Liaocheng University
250059 Liaocheng
Shandong
People's Republic of China
;
_publ_contact_author_email     imlijikun@163.com
_publ_contact_author_fax     '+86 538 6713959'
_publ_contact_author_phone     '+86 538 6713959'
_publ_section_title
;
(<i>E</i>)-2-[(6-Ethoxybenzothiazol-2-yl)iminomethyl]-6-methoxyphenol
;
loop_
    _publ_author_name
    _publ_author_address
    'Ling-Qian Kong'
;
Dongchang College
Liaocheng University
250059 Liaocheng
Shandong
People's Republic of China
;
data_I
_audit_creation_method     SHELXL97
_chemical_name_systematic
;
(<i>E</i>)-2-[(6-Ethoxybenzothiazol-2-yl)iminomethyl]-6-methoxyphenol
;
_chemical_name_common     ?
_chemical_formula_moiety     'C17 H16 N2 O3 S'
_chemical_formula_sum     'C17 H16 N2 O3 S'
_chemical_formula_iupac     'C17 H16 N2 O3 S'
_chemical_formula_weight     328.38
_chemical_melting_point     ?
_symmetry_cell_setting     triclinic
_symmetry_space_group_name_H-M     'P -1'
_symmetry_space_group_name_Hall     '-P 1'
loop_
    _symmetry_equiv_pos_as_xyz
    'x, y, z'
    '-x, -y, -z'
_cell_length_a     6.0178(14)
_cell_length_b     10.941(3)
_cell_length_c     12.164(3)
_cell_angle_alpha     85.479(4)
_cell_angle_beta     83.693(5)
_cell_angle_gamma     76.486(3)
_cell_volume     772.9(3)
_cell_formula_units_Z     2
_cell_measurement_reflns_used     982
_cell_measurement_theta_min     2.62
_cell_measurement_theta_max     22.26
_cell_measurement_temperature     298(2)
_exptl_crystal_description     block
_exptl_crystal_colour     yellow
_exptl_crystal_size_max     0.12
_exptl_crystal_size_mid     0.08
_exptl_crystal_size_min     0.06
_exptl_crystal_density_diffrn     1.411
_exptl_crystal_density_meas     ?
_exptl_crystal_density_method     'not measured'
_exptl_crystal_F_000     344
_exptl_absorpt_coefficient_mu     0.226
_exptl_absorpt_correction_type     multi-scan
_exptl_absorpt_process_details     '(SADABS; Sheldrick, 1996)'
_exptl_absorpt_correction_T_min     0.9734
_exptl_absorpt_correction_T_max     0.9866
_exptl_special_details
;
;
_diffrn_ambient_temperature     298(2)
_diffrn_radiation_type     MoK\a
_diffrn_radiation_wavelength     0.71073
_diffrn_radiation_source     'fine-focus sealed tube'
_diffrn_radiation_monochromator     graphite
_diffrn_measurement_device_type     'Bruker SMART APEX'
_diffrn_measurement_method     '\f and \w'
_diffrn_detector_area_resol_mean     ?
_diffrn_reflns_number     4102
_diffrn_reflns_av_R_equivalents     0.0196
_diffrn_reflns_av_sigmaI/netI     0.0430
_diffrn_reflns_theta_min     1.69
_diffrn_reflns_theta_max     25.05
_diffrn_reflns_theta_full     25.05
_diffrn_measured_fraction_theta_max     0.993
_diffrn_measured_fraction_theta_full     0.993
_diffrn_reflns_limit_h_min     -7
_diffrn_reflns_limit_h_max     7
_diffrn_reflns_limit_k_min     -12
_diffrn_reflns_limit_k_max     12
_diffrn_reflns_limit_l_min     -14
_diffrn_reflns_limit_l_max     9
_diffrn_standards_number     ?
_diffrn_standards_interval_count     ?
_diffrn_standards_interval_time     ?
_diffrn_standards_decay_%     ?
_refine_special_details
;
Refinement of <i>F</i>^2^ against ALL reflections. The weighted <i>R</i>-factor
<i>wR</i> and goodness of fit <i>S</i> are based on <i>F</i>^2^, conventional
<i>R</i>-factors <i>R</i> are based on <i>F</i>, with <i>F</i> set to zero for
negative <i>F</i>^2^. The threshold expression of <i>F</i>^2^ >
\s(<i>F</i>^2^) is used only for calculating <i>R</i>-factors(gt) <i>etc</i>.
and is not relevant to the choice of reflections for refinement.
<i>R</i>-factors based on <i>F</i>^2^ are statistically about twice as large
as those based on <i>F</i>, and <i>R</i>- factors based on ALL data will be
even larger.
;
_reflns_number_total     2720
_reflns_number_gt     1911
_reflns_threshold_expression     I>2\s(I)
_refine_ls_structure_factor_coef     Fsqd
_refine_ls_matrix_type     full
_refine_ls_R_factor_all     0.0683
_refine_ls_R_factor_gt     0.0436
_refine_ls_wR_factor_gt     0.1006
_refine_ls_wR_factor_ref     0.1143
_refine_ls_goodness_of_fit_ref     1.028
_refine_ls_restrained_S_all     1.028
_refine_ls_number_reflns     2720
_refine_ls_number_parameters     209
_refine_ls_number_restraints     0
_refine_ls_hydrogen_treatment     constr
_refine_ls_weighting_scheme     calc
_refine_ls_weighting_details
       'calc w = 1/[\s^2^(Fo^2^)+(0.0548P)^2^+0.0301P] where P=(Fo^2^+2Fc^2^)/3'
_atom_sites_solution_hydrogens     geom
_atom_sites_solution_primary     direct
_atom_sites_solution_secondary     difmap
_refine_ls_shift/su_max     0.000
_refine_ls_shift/su_mean     0.000
_refine_diff_density_max     0.176
_refine_diff_density_min     -0.206
_refine_ls_extinction_method     none
_refine_ls_extinction_coef     ?
loop_
    _atom_type_symbol
    _atom_type_description
    _atom_type_scat_dispersion_real
    _atom_type_scat_dispersion_imag
    _atom_type_scat_source
    'C' 'C' 0.0033 0.0016
                         'International Tables Vol C Tables 4.2.6.8 and 6.1.1.4'
    'H' 'H' 0.0000 0.0000
                         'International Tables Vol C Tables 4.2.6.8 and 6.1.1.4'
    'N' 'N' 0.0061 0.0033
                         'International Tables Vol C Tables 4.2.6.8 and 6.1.1.4'
    'O' 'O' 0.0106 0.0060
                         'International Tables Vol C Tables 4.2.6.8 and 6.1.1.4'
    'S' 'S' 0.1246 0.1234
                         'International Tables Vol C Tables 4.2.6.8 and 6.1.1.4'
_computing_data_collection     'SMART (Siemens, 1996)'
_computing_cell_refinement     'SMART (Siemens, 1996)'
_computing_data_reduction     'SAINT (Siemens, 1996)'
_computing_structure_solution     'SHELXS97 (Sheldrick, 2008)'
_computing_structure_refinement     'SHELXL97 (Sheldrick, 2008)'
_computing_molecular_graphics     'SHELXTL (Sheldrick, 2008)'
_computing_publication_material     'SHELXTL (Sheldrick, 2008)'
loop_
    _atom_site_type_symbol
    _atom_site_label
    _atom_site_fract_x
    _atom_site_fract_y
    _atom_site_fract_z
    _atom_site_U_iso_or_equiv
    _atom_site_adp_type
    _atom_site_calc_flag
    _atom_site_refinement_flags
    _atom_site_occupancy
    _atom_site_disorder_assembly
    _atom_site_disorder_group
    S S1 0.46082(11) 0.40652(6) 0.37670(5) 0.0489(2) Uani d . 1 . .
    O O1 0.8898(3) 0.68081(19) 0.43648(14) 0.0622(5) Uani d . 1 . .
    H H1 0.8120 0.6363 0.4157 0.093 Uiso calc R 1 . .
    O O2 1.1451(3) 0.83142(17) 0.47463(15) 0.0609(5) Uani d . 1 . .
    O O3 -0.0448(3) 0.15300(16) 0.22235(13) 0.0528(5) Uani d . 1 . .
    N N1 0.7555(3) 0.54862(17) 0.29849(16) 0.0439(5) Uani d . 1 . .
    N N2 0.5822(3) 0.45416(18) 0.16878(16) 0.0447(5) Uani d . 1 . .
    C C1 1.0271(4) 0.7137(2) 0.3503(2) 0.0437(6) Uani d . 1 . .
    C C2 1.0358(4) 0.6701(2) 0.2444(2) 0.0413(6) Uani d . 1 . .
    C C3 1.1832(4) 0.7085(2) 0.1588(2) 0.0498(7) Uani d . 1 . .
    H H3 1.1915 0.6787 0.0886 0.060 Uiso calc R 1 . .
    C C4 1.3155(4) 0.7898(2) 0.1772(2) 0.0539(7) Uani d . 1 . .
    H H4 1.4111 0.8161 0.1194 0.065 Uiso calc R 1 . .
    C C5 1.3068(4) 0.8329(2) 0.2824(2) 0.0518(7) Uani d . 1 . .
    H H5 1.3978 0.8877 0.2945 0.062 Uiso calc R 1 . .
    C C6 1.1657(4) 0.7957(2) 0.3686(2) 0.0458(6) Uani d . 1 . .
    C C7 1.2911(5) 0.9082(3) 0.5008(2) 0.0687(9) Uani d . 1 . .
    H H7A 1.4484 0.8668 0.4822 0.103 Uiso calc R 1 . .
    H H7B 1.2668 0.9221 0.5786 0.103 Uiso calc R 1 . .
    H H7C 1.2566 0.9876 0.4593 0.103 Uiso calc R 1 . .
    C C8 0.8943(4) 0.5867(2) 0.2223(2) 0.0436(6) Uani d . 1 . .
    H H8 0.9036 0.5596 0.1511 0.052 Uiso calc R 1 . .
    C C9 0.6154(4) 0.4739(2) 0.2685(2) 0.0413(6) Uani d . 1 . .
    C C10 0.4252(4) 0.3792(2) 0.17276(19) 0.0406(6) Uani d . 1 . .
    C C11 0.3392(4) 0.3421(2) 0.27927(19) 0.0397(6) Uani d . 1 . .
    C C12 0.1811(4) 0.2670(2) 0.2947(2) 0.0418(6) Uani d . 1 . .
    H H12 0.1246 0.2435 0.3655 0.050 Uiso calc R 1 . .
    C C13 0.1098(4) 0.2280(2) 0.2018(2) 0.0423(6) Uani d . 1 . .
    C C14 0.1905(4) 0.2659(2) 0.0958(2) 0.0473(6) Uani d . 1 . .
    H H14 0.1394 0.2394 0.0343 0.057 Uiso calc R 1 . .
    C C15 0.3456(4) 0.3422(2) 0.0812(2) 0.0477(6) Uani d . 1 . .
    H H15 0.3963 0.3686 0.0103 0.057 Uiso calc R 1 . .
    C C16 -0.1092(4) 0.1015(2) 0.1306(2) 0.0520(7) Uani d . 1 . .
    H H16A 0.0253 0.0516 0.0905 0.062 Uiso calc R 1 . .
    H H16B -0.1827 0.1684 0.0805 0.062 Uiso calc R 1 . .
    C C17 -0.2723(4) 0.0206(2) 0.1744(2) 0.0595(8) Uani d . 1 . .
    H H17A -0.1959 -0.0472 0.2216 0.089 Uiso calc R 1 . .
    H H17B -0.3230 -0.0133 0.1137 0.089 Uiso calc R 1 . .
    H H17C -0.4023 0.0703 0.2160 0.089 Uiso calc R 1 . .
loop_
    _atom_site_aniso_label
    _atom_site_aniso_U_11
    _atom_site_aniso_U_22
    _atom_site_aniso_U_33
    _atom_site_aniso_U_12
    _atom_site_aniso_U_13
    _atom_site_aniso_U_23
    S1 0.0572(4) 0.0570(4) 0.0411(4) -0.0323(3) -0.0019(3) 0.0001(3)
    O1 0.0725(13) 0.0819(14) 0.0470(11) -0.0529(11) 0.0118(9) -0.0104(10)
    O2 0.0722(13) 0.0712(12) 0.0521(11) -0.0419(10) -0.0002(9) -0.0115(10)
    O3 0.0598(11) 0.0620(11) 0.0476(10) -0.0381(9) 0.0015(8) -0.0062(9)
    N1 0.0431(11) 0.0474(12) 0.0461(12) -0.0220(10) -0.0008(10) -0.0009(10)
    N2 0.0443(12) 0.0506(12) 0.0429(12) -0.0211(10) 0.0007(9) -0.0006(10)
    C1 0.0410(13) 0.0452(14) 0.0464(15) -0.0183(12) 0.0033(11) 0.0027(12)
    C2 0.0393(13) 0.0419(14) 0.0443(14) -0.0154(11) -0.0021(11) 0.0033(11)
    C3 0.0490(15) 0.0566(16) 0.0474(15) -0.0225(13) 0.0015(12) -0.0016(13)
    C4 0.0519(16) 0.0616(17) 0.0519(16) -0.0289(14) 0.0097(13) 0.0014(14)
    C5 0.0498(15) 0.0530(16) 0.0602(17) -0.0306(13) 0.0020(13) -0.0012(14)
    C6 0.0473(14) 0.0462(14) 0.0473(15) -0.0183(12) -0.0024(12) -0.0025(12)
    C7 0.081(2) 0.0717(19) 0.0689(19) -0.0453(17) -0.0054(16) -0.0165(16)
    C8 0.0402(13) 0.0486(15) 0.0432(14) -0.0146(12) 0.0006(11) -0.0032(12)
    C9 0.0391(13) 0.0418(14) 0.0453(15) -0.0158(11) -0.0010(11) -0.0010(12)
    C10 0.0390(13) 0.0435(14) 0.0418(14) -0.0177(11) 0.0031(11) -0.0028(11)
    C11 0.0414(13) 0.0401(13) 0.0394(13) -0.0140(11) -0.0008(11) -0.0035(11)
    C12 0.0450(14) 0.0446(14) 0.0390(13) -0.0208(12) 0.0046(11) -0.0012(11)
    C13 0.0403(13) 0.0423(14) 0.0475(15) -0.0181(11) 0.0011(11) -0.0024(12)
    C14 0.0487(15) 0.0580(16) 0.0409(14) -0.0245(13) 0.0004(11) -0.0070(12)
    C15 0.0490(15) 0.0600(16) 0.0381(14) -0.0248(13) 0.0042(11) -0.0014(12)
    C16 0.0538(16) 0.0576(16) 0.0527(16) -0.0279(13) -0.0038(13) -0.0075(13)
    C17 0.0587(17) 0.0564(17) 0.0731(19) -0.0333(14) -0.0030(15) -0.0058(15)
_geom_special_details
;
All e.s.d.'s (except the e.s.d. in the dihedral angle between two l.s. planes)
are estimated using the full covariance matrix. The cell e.s.d.'s are taken
into account individually in the estimation of e.s.d.'s in distances, angles
and torsion angles; correlations between e.s.d.'s in cell parameters are only
used when they are defined by crystal symmetry. An approximate (isotropic)
treatment of cell e.s.d.'s is used for estimating e.s.d.'s involving l.s.
planes.
;
loop_
    _geom_bond_atom_site_label_1
    _geom_bond_atom_site_label_2
    _geom_bond_site_symmetry_2
    _geom_bond_distance
    _geom_bond_publ_flag
    S1 C11 . 1.732(2) ?
    S1 C9 . 1.743(2) ?
    O1 C1 . 1.342(3) ?
    O1 H1 . 0.8200 ?
    O2 C6 . 1.361(3) ?
    O2 C7 . 1.425(3) ?
    O3 C13 . 1.370(3) ?
    O3 C16 . 1.417(3) ?
    N1 C8 . 1.289(3) ?
    N1 C9 . 1.396(3) ?
    N2 C9 . 1.293(3) ?
    N2 C10 . 1.383(3) ?
    C1 C2 . 1.399(3) ?
    C1 C6 . 1.405(3) ?
    C2 C3 . 1.397(3) ?
    C2 C8 . 1.443(3) ?
    C3 C4 . 1.370(3) ?
    C3 H3 . 0.9300 ?
    C4 C5 . 1.390(4) ?
    C4 H4 . 0.9300 ?
    C5 C6 . 1.373(3) ?
    C5 H5 . 0.9300 ?
    C7 H7A . 0.9600 ?
    C7 H7B . 0.9600 ?
    C7 H7C . 0.9600 ?
    C8 H8 . 0.9300 ?
    C10 C15 . 1.383(3) ?
    C10 C11 . 1.407(3) ?
    C11 C12 . 1.385(3) ?
    C12 C13 . 1.382(3) ?
    C12 H12 . 0.9300 ?
    C13 C14 . 1.394(3) ?
    C14 C15 . 1.380(3) ?
    C14 H14 . 0.9300 ?
    C15 H15 . 0.9300 ?
    C16 C17 . 1.500(3) ?
    C16 H16A . 0.9700 ?
    C16 H16B . 0.9700 ?
    C17 H17A . 0.9600 ?
    C17 H17B . 0.9600 ?
    C17 H17C . 0.9600 ?
loop_
    _geom_angle_atom_site_label_1
    _geom_angle_atom_site_label_2
    _geom_angle_atom_site_label_3
    _geom_angle_site_symmetry_1
    _geom_angle_site_symmetry_3
    _geom_angle
    _geom_angle_publ_flag
    C11 S1 C9 . . 88.69(11) ?
    C1 O1 H1 . . 109.5 ?
    C6 O2 C7 . . 117.7(2) ?
    C13 O3 C16 . . 117.82(18) ?
    C8 N1 C9 . . 118.2(2) ?
    C9 N2 C10 . . 109.4(2) ?
    O1 C1 C2 . . 122.7(2) ?
    O1 C1 C6 . . 117.7(2) ?
    C2 C1 C6 . . 119.6(2) ?
    C3 C2 C1 . . 119.4(2) ?
    C3 C2 C8 . . 119.6(2) ?
    C1 C2 C8 . . 121.1(2) ?
    C4 C3 C2 . . 120.6(2) ?
    C4 C3 H3 . . 119.7 ?
    C2 C3 H3 . . 119.7 ?
    C3 C4 C5 . . 120.0(2) ?
    C3 C4 H4 . . 120.0 ?
    C5 C4 H4 . . 120.0 ?
    C6 C5 C4 . . 120.8(2) ?
    C6 C5 H5 . . 119.6 ?
    C4 C5 H5 . . 119.6 ?
    O2 C6 C5 . . 125.7(2) ?
    O2 C6 C1 . . 114.7(2) ?
    C5 C6 C1 . . 119.7(2) ?
    O2 C7 H7A . . 109.5 ?
    O2 C7 H7B . . 109.5 ?
    H7A C7 H7B . . 109.5 ?
    O2 C7 H7C . . 109.5 ?
    H7A C7 H7C . . 109.5 ?
    H7B C7 H7C . . 109.5 ?
    N1 C8 C2 . . 121.9(2) ?
    N1 C8 H8 . . 119.0 ?
    C2 C8 H8 . . 119.0 ?
    N2 C9 N1 . . 126.4(2) ?
    N2 C9 S1 . . 117.12(17) ?
    N1 C9 S1 . . 116.38(18) ?
    C15 C10 N2 . . 124.9(2) ?
    C15 C10 C11 . . 119.1(2) ?
    N2 C10 C11 . . 115.9(2) ?
    C12 C11 C10 . . 121.7(2) ?
    C12 C11 S1 . . 129.48(19) ?
    C10 C11 S1 . . 108.82(16) ?
    C13 C12 C11 . . 118.0(2) ?
    C13 C12 H12 . . 121.0 ?
    C11 C12 H12 . . 121.0 ?
    O3 C13 C12 . . 115.4(2) ?
    O3 C13 C14 . . 123.7(2) ?
    C12 C13 C14 . . 120.9(2) ?
    C15 C14 C13 . . 120.6(2) ?
    C15 C14 H14 . . 119.7 ?
    C13 C14 H14 . . 119.7 ?
    C14 C15 C10 . . 119.6(2) ?
    C14 C15 H15 . . 120.2 ?
    C10 C15 H15 . . 120.2 ?
    O3 C16 C17 . . 107.7(2) ?
    O3 C16 H16A . . 110.2 ?
    C17 C16 H16A . . 110.2 ?
    O3 C16 H16B . . 110.2 ?
    C17 C16 H16B . . 110.2 ?
    H16A C16 H16B . . 108.5 ?
    C16 C17 H17A . . 109.5 ?
    C16 C17 H17B . . 109.5 ?
    H17A C17 H17B . . 109.5 ?
    C16 C17 H17C . . 109.5 ?
    H17A C17 H17C . . 109.5 ?
    H17B C17 H17C . . 109.5 ?
loop_
    _geom_hbond_atom_site_label_D
    _geom_hbond_atom_site_label_H
    _geom_hbond_atom_site_label_A
    _geom_hbond_site_symmetry_A
    _geom_hbond_distance_DH
    _geom_hbond_distance_HA
    _geom_hbond_distance_DA
    _geom_hbond_angle_DHA
    O1 H1 N1 . 0.82 1.88 2.606(3) 147
    O1 H1 S1 2_666 0.82 2.92 3.1746(18) 100.2
    C12 H12 O1 2_666 0.93 2.59 3.328(3) 136.1
    C12 H12 O2 2_666 0.93 2.60 3.491(3) 160.4
