# Supplementary material for: (E)-2-[(6-Ethoxy­benzothia­zol-2-yl)imino­meth­yl]-6-methoxy­phenol
Source: Acta Crystallogr Sect E Struct Rep Online. 2009 Mar 25;65(Pt 4):o832. doi: 10.1107/S1600536809009337 (PMC2969048; doi:10.1107/S1600536809009337)
Supplement: Supplementary file 2 [file e-65-0o832-Isup2.hkl]

# 
# h,k,l, Fc-squared, Fo-squared, sigma(Fo-squared) and status flag 
# 
data_I
_shelx_title ' 123 in P-1' 
_shelx_refln_list_code          4 
_shelx_F_calc_maximum      172.91 
_exptl_crystal_F_000       344.00 
_reflns_d_resolution_high  0.8393 
 
loop_ 
 _symmetry_equiv_pos_as_xyz 
 'x, y, z' 
 '-x, -y, -z' 
 
_cell_length_a     6.0178 
_cell_length_b    10.9414 
_cell_length_c    12.1644 
_cell_angle_alpha  85.479 
_cell_angle_beta   83.693 
_cell_angle_gamma  76.486 
 
_shelx_F_squared_multiplier     1.000 
 
loop_ 
 _refln_index_h 
 _refln_index_k 
 _refln_index_l 
 _refln_F_squared_calc 
 _refln_F_squared_meas 
 _refln_F_squared_sigma 
 _refln_observed_status 
   1   0   0      297.55      326.97      6.01 o 
   2   0   0        9.45       10.65      1.92 o 
   3   0   0       99.46      103.05      5.74 o 
   4   0   0       73.11       82.60      6.37 o 
   5   0   0        2.71        3.01      2.74 o 
   6   0   0        2.18        1.82      1.98 o 
  -6   1   0        1.05        0.95      1.95 o 
  -5   1   0       42.70       36.47      5.34 o 
  -4   1   0       69.09       65.75      5.69 o 
  -3   1   0      223.67      211.64      7.91 o 
  -2   1   0      993.49     1030.01     15.58 o 
  -1   1   0     1446.76     1478.29     15.90 o 
   0   1   0     1879.24     1942.95     18.69 o 
   1   1   0     2323.86     2293.56     48.01 o 
   2   1   0      608.76      643.08     12.22 o 
   3   1   0        5.09       -0.16      1.41 o 
   4   1   0      210.81      199.61      9.10 o 
   5   1   0       29.16       29.27      4.29 o 
   6   1   0       58.89       60.19      4.86 o 
   7   1   0       16.09       15.02      4.90 o 
  -6   2   0        1.38        2.55      3.47 o 
  -5   2   0        3.32        4.99      2.40 o 
  -4   2   0       33.96       34.84      4.33 o 
  -3   2   0       58.28       56.24      4.39 o 
  -2   2   0       78.16       74.78      3.98 o 
  -1   2   0    16183.35    15710.95    290.18 o 
   0   2   0     1539.19     1484.25     11.27 o 
   1   2   0      401.75      373.58      7.14 o 
   2   2   0       49.61       39.72      2.10 o 
   3   2   0      795.33      886.54     16.11 o 
   4   2   0      130.85      148.64      5.26 o 
   5   2   0        0.37       -0.92      1.33 o 
   6   2   0      511.52      540.07     17.53 o 
   7   2   0       12.19       13.48      3.16 o 
  -5   3   0       44.28       41.13      3.97 o 
  -4   3   0        0.01       -0.36      0.91 o 
  -3   3   0       30.82       29.46      3.11 o 
  -2   3   0       38.77       41.88      1.92 o 
  -1   3   0       12.83       10.69      0.96 o 
   0   3   0        1.70        3.00      0.77 o 
   1   3   0       11.80       12.15      1.71 o 
   2   3   0      353.35      354.43      6.46 o 
   3   3   0        0.92        0.74      0.96 o 
   4   3   0      144.56      130.09      5.01 o 
   5   3   0       80.66       83.99      7.31 o 
   6   3   0       49.29       56.60      4.82 o 
   7   3   0       52.90       49.58      7.21 o 
  -5   4   0       15.25       17.45      4.42 o 
  -4   4   0        0.71        1.15      1.22 o 
  -3   4   0        2.50        2.23      1.33 o 
  -2   4   0      648.04      653.42      7.58 o 
  -1   4   0      567.22      553.48      7.07 o 
   0   4   0      208.96      202.18      3.39 o 
   1   4   0        0.81        0.97      0.75 o 
   2   4   0      624.39      639.26      9.28 o 
   3   4   0      147.34      151.93      6.77 o 
   4   4   0       16.83       12.19      2.84 o 
   5   4   0      792.99      814.72     14.47 o 
   6   4   0        6.60        2.87      2.84 o 
   7   4   0        1.51        6.77      3.96 o 
  -5   5   0        5.10       -1.27      2.82 o 
  -4   5   0        0.37        2.55      2.63 o 
  -3   5   0      103.69      104.66      5.65 o 
  -2   5   0      806.16      813.45      8.95 o 
  -1   5   0      159.12      166.84      3.49 o 
   0   5   0      104.00       96.24      2.68 o 
   1   5   0     1170.29     1206.90     10.54 o 
   2   5   0      901.27     1078.54     10.51 o 
   3   5   0       69.61       71.73      3.90 o 
   4   5   0       33.68       35.90      4.63 o 
   5   5   0      219.51      211.37     10.59 o 
   6   5   0        0.83       -0.79      2.52 o 
   7   5   0        0.66        0.05      3.09 o 
  -5   6   0        7.86        7.56      4.39 o 
  -4   6   0        5.39        7.67      4.04 o 
  -3   6   0      710.93      705.53     21.32 o 
  -2   6   0      137.26      136.65      3.86 o 
  -1   6   0       76.34       77.05      2.73 o 
   0   6   0        0.47        1.36      0.95 o 
   1   6   0      171.41      164.47      3.86 o 
   2   6   0       11.29       15.37      1.84 o 
   3   6   0        5.29       11.27      2.82 o 
   4   6   0       15.70       11.13      3.33 o 
   5   6   0       24.04       25.44      5.15 o 
   6   6   0        6.78        7.21      4.04 o 
  -4   7   0       90.38       89.86     10.11 o 
  -3   7   0      158.77      156.23     10.86 o 
  -2   7   0       20.80       19.10      4.74 o 
  -1   7   0       31.69       31.89      2.17 o 
   0   7   0      127.41      128.81      3.65 o 
   1   7   0      436.06      469.51      8.19 o 
   2   7   0       26.02       34.67      4.14 o 
   3   7   0        8.48       14.58      2.42 o 
   4   7   0       14.87       14.76      3.77 o 
   5   7   0      123.34       85.09      7.64 o 
   6   7   0       12.32        8.10      4.01 o 
  -4   8   0       33.32       30.18      6.99 o 
  -3   8   0       13.75       14.41      5.23 o 
  -2   8   0        3.01        4.66      3.36 o 
  -1   8   0       10.27        3.63      3.06 o 
   0   8   0       49.28       45.98      2.62 o 
   1   8   0       20.46       21.91      2.15 o 
   2   8   0       88.44       85.47      3.54 o 
   3   8   0      107.35      102.47      7.15 o 
   4   8   0      300.06      281.65     11.46 o 
   5   8   0        6.61        4.52      3.31 o 
   6   8   0       23.58       24.92      6.12 o 
  -3   9   0        0.00       -5.36      3.58 o 
  -2   9   0        0.09       -0.84      3.28 o 
  -1   9   0       22.17       18.99      5.09 o 
   0   9   0        0.03        4.77      3.44 o 
   1   9   0        8.68        6.84      1.72 o 
   2   9   0      136.07      140.79      5.57 o 
   3   9   0      397.40      371.30     12.00 o 
   4   9   0       60.03       54.40      6.20 o 
   5   9   0       10.24       14.79      4.69 o 
   6   9   0       88.08       99.02      9.75 o 
  -3  10   0        0.18       -3.93      4.17 o 
  -2  10   0        6.29        5.72      5.07 o 
  -1  10   0        1.73        3.39      4.06 o 
   0  10   0        5.32        1.35      3.06 o 
   1  10   0       48.18       49.98      6.72 o 
   2  10   0       23.38       23.35      7.44 o 
   3  10   0      326.91      320.33      9.29 o 
   4  10   0        1.93        0.19      2.87 o 
   5  10   0        8.73        6.94      4.25 o 
  -2  11   0       17.67        0.98      4.63 o 
  -1  11   0       24.81       28.93      7.40 o 
   0  11   0        0.27       -2.68      3.39 o 
   1  11   0       52.30       50.96      7.29 o 
   2  11   0      124.54      129.17      9.59 o 
   3  11   0        0.00        1.19      2.18 o 
   4  11   0        0.01        1.98      3.55 o 
   5  11   0        1.21       -3.93      3.74 o 
  -1  12   0        0.41        3.68      5.15 o 
   0  12   0        5.82        7.15      4.96 o 
   1  12   0        0.12        0.87      4.17 o 
   2  12   0       15.30       10.10      5.04 o 
   3  12   0       16.95       20.13      5.47 o 
  -2 -12   1      115.29      114.49     10.51 o 
  -1 -12   1       31.95       29.83      6.72 o 
   0 -12   1       13.50       20.13      6.31 o 
   1 -12   1        6.46       10.97      5.72 o 
  -4 -11   1       10.86       10.54      4.63 o 
  -3 -11   1       82.69       90.94      7.91 o 
  -2 -11   1      109.41      112.32      9.89 o 
  -1 -11   1       41.99       42.45      6.99 o 
   0 -11   1        4.98        5.01      4.12 o 
   1 -11   1       31.87       26.58      7.07 o 
   2 -11   1        2.25        0.81      4.77 o 
  -5 -10   1       23.45       12.19      4.88 o 
  -4 -10   1       37.41       36.60      5.99 o 
  -3 -10   1       60.59       56.89      6.18 o 
  -2 -10   1       90.71       91.69      7.64 o 
  -1 -10   1       79.09       89.40      8.40 o 
   0 -10   1       42.88       41.48      6.85 o 
   1 -10   1        1.03        0.11      4.04 o 
   2 -10   1        2.73       -0.46      4.28 o 
   3 -10   1        0.00       -5.58      3.77 o 
  -6  -9   1       84.10       88.61      9.43 o 
  -5  -9   1       30.29       33.76      5.99 o 
  -4  -9   1       67.30       59.57      6.58 o 
  -3  -9   1        0.01       -0.57      2.44 o 
  -2  -9   1       11.93       14.66      3.12 o 
  -1  -9   1        3.35        2.62      1.45 o 
   0  -9   1      260.12      234.07     11.76 o 
   1  -9   1       47.61       41.34      6.72 o 
   2  -9   1        2.92        2.79      3.36 o 
   3  -9   1        6.76        3.63      4.04 o 
  -6  -8   1       17.80       19.26      5.80 o 
  -5  -8   1       27.63       21.62      5.01 o 
  -4  -8   1        1.61       -0.41      2.60 o 
  -3  -8   1       70.03       54.45      5.47 o 
  -2  -8   1       22.03       21.20      2.29 o 
  -1  -8   1       39.56       41.79      3.91 o 
   0  -8   1       69.23       63.76      3.90 o 
   1  -8   1        1.52        3.98      3.28 o 
   2  -8   1       13.29       18.23      4.80 o 
   3  -8   1       34.80       52.72      8.26 o 
   4  -8   1       79.75       80.22     10.73 o 
  -6  -7   1        1.01        0.41      3.79 o 
  -5  -7   1       46.27       48.46      6.53 o 
  -4  -7   1      136.68      142.26      8.18 o 
  -3  -7   1       26.80       25.28      4.09 o 
  -2  -7   1       91.05       82.25      3.35 o 
  -1  -7   1       20.45       18.51      1.92 o 
   0  -7   1      387.12      400.09      8.17 o 
   1  -7   1       19.16       14.44      2.23 o 
   2  -7   1       28.55       40.72      6.20 o 
   3  -7   1       70.49       95.50      9.56 o 
   4  -7   1        0.34       -1.14      3.82 o 
  -6  -6   1        0.56        1.60      2.68 o 
  -5  -6   1       42.96       44.65      6.15 o 
  -4  -6   1     1394.44     1427.55     26.69 o 
  -3  -6   1       40.34       29.80      3.96 o 
  -2  -6   1       26.04       31.05      2.37 o 
  -1  -6   1      681.91      661.04      8.14 o 
   0  -6   1       36.26       31.40      1.91 o 
   1  -6   1       83.62       95.47      2.92 o 
   2  -6   1       86.96       96.23      6.22 o 
   3  -6   1       28.63       26.86      3.29 o 
   4  -6   1        0.02        5.07      3.85 o 
   5  -6   1        0.10        3.09      3.96 o 
  -6  -5   1      225.98      238.89     12.41 o 
  -5  -5   1        0.34       -1.79      1.90 o 
  -4  -5   1      319.11      329.36     11.68 o 
  -3  -5   1      553.02      499.90     13.06 o 
  -2  -5   1      985.68     1006.33     12.89 o 
  -1  -5   1      182.38      190.62      4.01 o 
   0  -5   1        0.09        0.41      0.74 o 
   1  -5   1       54.67       59.24      2.24 o 
   2  -5   1      216.95      222.71      4.42 o 
   3  -5   1        5.92        2.37      2.48 o 
   4  -5   1       11.98        7.76      3.64 o 
   5  -5   1        0.08       -0.14      3.39 o 
  -7  -4   1        8.09        8.10      4.17 o 
  -6  -4   1       35.46       36.36      6.04 o 
  -5  -4   1      790.46      795.15     20.05 o 
  -4  -4   1       48.08       43.83      4.82 o 
  -3  -4   1        1.69        4.09      1.95 o 
  -2  -4   1     1129.02     1264.81     18.86 o 
  -1  -4   1       45.44       51.99      2.02 o 
   0  -4   1      155.41      150.89      2.98 o 
   1  -4   1      143.20      141.06      3.92 o 
   2  -4   1     6163.63     6120.76     34.55 o 
   3  -4   1        8.70        9.66      1.44 o 
   4  -4   1        6.11        6.78      6.50 o 
   5  -4   1        2.73        3.30      2.15 o 
  -7  -3   1       53.30       45.60      7.07 o 
  -6  -3   1      138.44      141.93      9.37 o 
  -5  -3   1      344.37      323.99     12.38 o 
  -4  -3   1      140.62      132.80      7.13 o 
  -3  -3   1      979.72     1017.27     17.96 o 
  -2  -3   1       31.14       39.64      3.20 o 
  -1  -3   1      683.05      654.19      6.50 o 
   0  -3   1     1548.80     1544.72     32.09 o 
   1  -3   1     1918.69     1932.94     35.22 o 
   2  -3   1       65.59       71.95      2.27 o 
   3  -3   1      254.90      272.05      5.12 o 
   4  -3   1       69.60       65.17      3.03 o 
   5  -3   1        9.20       16.58      2.99 o 
  -7  -2   1        2.67        0.60      3.71 o 
  -6  -2   1        3.55        1.60      2.98 o 
  -5  -2   1        0.22        1.17      1.40 o 
  -4  -2   1       45.86       62.95      3.71 o 
  -3  -2   1        1.43        1.65      1.80 o 
  -2  -2   1        1.74        1.76      1.00 o 
  -1  -2   1        3.32        2.38      1.00 o 
   0  -2   1       42.34       40.33      1.70 o 
   1  -2   1    29899.03    26995.86    161.12 o 
   2  -2   1      498.31      511.58      7.70 o 
   3  -2   1       15.38       13.72      2.82 o 
   4  -2   1       58.60       63.37      3.69 o 
   5  -2   1        3.23        1.28      1.47 o 
   6  -2   1       16.86       19.78      5.39 o 
  -6  -1   1       17.02       18.46      3.19 o 
  -5  -1   1       11.29       12.35      2.30 o 
  -4  -1   1        0.79        3.27      1.15 o 
  -3  -1   1      165.12      172.36      4.76 o 
  -2  -1   1      772.92      751.38     13.26 o 
  -1  -1   1      796.69      776.32     10.19 o 
   0  -1   1      244.08      216.76      4.06 o 
   1  -1   1      212.17      223.44      3.68 o 
   2  -1   1      684.92      667.53      8.50 o 
   3  -1   1      150.86      149.58      4.55 o 
   4  -1   1        4.13        0.66      1.02 o 
   5  -1   1        3.38        1.38      1.50 o 
   6  -1   1        2.47       10.16      4.15 o 
  -6   0   1       12.51        9.67      2.71 o 
  -5   0   1        0.01       -1.73      1.15 o 
  -4   0   1      149.92      152.11      5.50 o 
  -3   0   1      197.04      205.04      4.21 o 
  -2   0   1      247.32      224.53      4.32 o 
  -1   0   1      526.65      507.45      5.13 o 
   0   0   1      490.67      479.66      5.80 o 
   1   0   1      790.08      807.12     10.86 o 
   2   0   1        0.14       -0.30      0.89 o 
   3   0   1      134.15      125.13      6.15 o 
   4   0   1        4.99        3.71      2.11 o 
   5   0   1       62.08       45.89      6.04 o 
   6   0   1        0.04        3.14      3.39 o 
  -6   1   1       19.70       19.47      3.13 o 
  -5   1   1      136.41      131.89      5.89 o 
  -4   1   1      108.84      115.81      6.83 o 
  -3   1   1       23.59       20.64      3.01 o 
  -2   1   1        3.56        4.69      1.49 o 
  -1   1   1     1360.77     1436.79     16.15 o 
   1   1   1       74.81       70.65      2.84 o 
   2   1   1        1.19       -0.22      1.00 o 
   3   1   1      140.43      126.11      6.42 o 
   4   1   1      105.90      125.41      7.42 o 
   5   1   1       37.08       35.79      5.42 o 
   6   1   1        7.25        3.55      2.11 o 
   7   1   1       36.19       40.82      7.83 o 
  -6   2   1        8.24        7.99      3.66 o 
  -5   2   1       32.80       32.54      2.83 o 
  -4   2   1      164.24      165.64      5.57 o 
  -3   2   1        0.24       -0.49      0.79 o 
  -2   2   1       17.20       19.73      2.40 o 
  -1   2   1     9778.62    10076.31     60.72 o 
   0   2   1      108.61      116.52      2.09 o 
   1   2   1       42.59       41.99      1.82 o 
   2   2   1        1.64        3.10      1.19 o 
   3   2   1       49.02       38.50      4.17 o 
   4   2   1        0.20       -0.87      1.49 o 
   5   2   1       38.33       44.10      3.42 o 
   6   2   1      133.19      145.31      6.50 o 
   7   2   1        2.24        1.25      2.35 o 
  -5   3   1        0.13        0.48      1.48 o 
  -4   3   1        0.09        0.04      1.11 o 
  -3   3   1        0.82        0.63      0.93 o 
  -2   3   1     1641.36     1708.51     15.43 o 
  -1   3   1      923.16      942.16      8.74 o 
   0   3   1      347.01      340.19      3.69 o 
   1   3   1      377.90      366.45      5.30 o 
   2   3   1     1101.53     1149.00     10.11 o 
   3   3   1      307.00      393.00      9.52 o 
   4   3   1      152.00      165.63      5.61 o 
   5   3   1        0.39        0.77      1.41 o 
   6   3   1      112.78      128.39      8.59 o 
   7   3   1        6.98        8.43      2.78 o 
  -6   4   1        0.01       -2.00      2.49 o 
  -5   4   1       17.02       15.36      3.90 o 
  -4   4   1       45.05       45.16      3.76 o 
  -3   4   1       83.82       80.31      3.08 o 
  -2   4   1     1190.17     1276.77     11.43 o 
  -1   4   1      117.98      118.54      2.60 o 
   0   4   1      374.17      341.87      4.24 o 
   1   4   1        2.04        1.68      0.72 o 
   2   4   1      736.52      726.67      7.39 o 
   3   4   1      109.66      106.00      3.55 o 
   4   4   1        6.88        7.11      1.96 o 
   5   4   1        0.18        0.17      1.31 o 
   6   4   1       28.49       31.46      4.55 o 
   7   4   1        3.28        2.28      2.37 o 
  -5   5   1        2.31        3.17      3.12 o 
  -4   5   1        0.05       -1.44      2.36 o 
  -3   5   1      393.24      392.65      8.96 o 
  -2   5   1       51.16       51.89      2.39 o 
  -1   5   1       93.52       92.56      2.61 o 
   0   5   1      130.37      120.85      2.85 o 
   1   5   1      159.21      153.40      3.30 o 
   2   5   1       27.15       29.18      1.82 o 
   3   5   1      268.30      310.41      7.48 o 
   4   5   1       43.36       43.05      3.47 o 
   5   5   1       28.52       28.02      3.58 o 
   6   5   1       15.09       16.93      4.42 o 
   7   5   1        1.80        0.43      2.82 o 
  -5   6   1        4.25        7.34      4.47 o 
  -4   6   1       15.35       15.12      4.47 o 
  -3   6   1        8.71       15.06      4.28 o 
  -2   6   1       27.11       32.50      4.21 o 
  -1   6   1       93.32       90.76      2.84 o 
   0   6   1       13.01       18.69      1.56 o 
   1   6   1      784.00      787.93      8.44 o 
   2   6   1        0.55        1.05      0.88 o 
   3   6   1      121.27      124.49      4.88 o 
   4   6   1       10.47        8.40      2.74 o 
   5   6   1      217.81      187.96     10.19 o 
   6   6   1        3.27       -3.44      2.66 o 
  -4   7   1        4.34        3.58      3.66 o 
  -3   7   1       50.16       39.39      6.56 o 
  -2   7   1       18.84       21.65      4.66 o 
  -1   7   1        0.61       -1.18      1.65 o 
   0   7   1       83.88       81.97      2.93 o 
   1   7   1      379.96      379.47      6.06 o 
   2   7   1       48.82       51.97      2.70 o 
   3   7   1      238.35      238.94      7.09 o 
   4   7   1      507.42      498.45     11.89 o 
   5   7   1        0.11        0.05      2.71 o 
   6   7   1       12.97       17.28      5.28 o 
  -4   8   1       45.21       31.97      7.31 o 
  -3   8   1        9.42        8.05      4.04 o 
  -2   8   1        1.85        2.60      3.74 o 
  -1   8   1       19.82       27.41      3.38 o 
   0   8   1       30.88       28.88      3.25 o 
   1   8   1       30.64       36.40      2.89 o 
   2   8   1      236.42      237.80      5.48 o 
   3   8   1        1.84        2.18      1.54 o 
   4   8   1      247.63      263.43     13.93 o 
   5   8   1        0.18        3.66      3.06 o 
   6   8   1       11.03       19.32      5.50 o 
  -3   9   1        3.23        5.34      4.33 o 
  -2   9   1       16.80       14.28      5.07 o 
  -1   9   1       71.83       74.74      8.59 o 
   0   9   1       51.23       51.24      4.24 o 
   1   9   1       21.83       35.70      8.55 o 
   2   9   1       63.59       67.20      4.35 o 
   3   9   1      220.70      218.33      8.89 o 
   4   9   1        0.06       -0.54      1.69 o 
   5   9   1        4.34        2.33      3.39 o 
   6   9   1        0.00       -1.52      3.58 o 
  -3  10   1        0.00       -0.76      4.47 o 
  -2  10   1        3.39        3.60      4.63 o 
  -1  10   1        4.50        0.22      3.66 o 
   0  10   1       13.02       15.85      4.66 o 
   1  10   1       69.50       67.25      4.91 o 
   2  10   1        0.22        0.18      1.74 o 
   3  10   1        0.01        0.01      1.96 o 
   4  10   1        0.46       -0.66      1.98 o 
   5  10   1        1.61        4.69      3.63 o 
  -2  11   1        4.35       10.86      5.85 o 
  -1  11   1        7.15       11.32      5.34 o 
   0  11   1        8.18        3.44      4.06 o 
   1  11   1        4.50        3.77      3.96 o 
   2  11   1        0.12        0.65      2.23 o 
   3  11   1        7.96        1.44      3.60 o 
   4  11   1        9.74       14.57      3.52 o 
   5  11   1       30.68       34.73      6.58 o 
  -1  12   1        7.38        3.85      5.50 o 
   0  12   1        1.41        3.79      4.50 o 
   1  12   1        0.33        0.22      3.87 o 
   3  12   1        2.32        1.35      3.41 o 
   4  12   1       17.21       19.18      5.85 o 
  -3 -12   2       21.65       28.96      6.26 o 
  -2 -12   2        0.64        1.87      4.06 o 
  -1 -12   2       30.33       21.73      6.47 o 
   0 -12   2       20.28       11.43      5.09 o 
  -4 -11   2       24.05       15.77      5.58 o 
  -3 -11   2        3.23        4.50      3.87 o 
  -2 -11   2        0.09       -2.00      2.46 o 
  -1 -11   2        7.77        1.82      3.87 o 
   0 -11   2        0.50        4.88      4.06 o 
   1 -11   2       41.53       47.28      8.40 o 
   2 -11   2        8.54        0.41      5.39 o 
  -5 -10   2       57.71       70.27      8.48 o 
  -4 -10   2       25.65       23.52      5.42 o 
  -3 -10   2        2.59       -0.11      2.87 o 
  -2 -10   2       80.21       81.99      5.51 o 
  -1 -10   2        0.31        1.02      2.18 o 
   0 -10   2        1.00       -1.27      3.36 o 
   1 -10   2       11.76       15.31      4.98 o 
   2 -10   2        0.76        1.60      4.01 o 
   3 -10   2        0.26        3.98      4.90 o 
  -5  -9   2        0.09       -2.63      3.09 o 
  -4  -9   2       76.89       79.46      7.69 o 
  -3  -9   2        3.77        1.54      2.90 o 
  -2  -9   2       46.90       41.95      4.05 o 
  -1  -9   2      104.90       93.96     16.23 o 
   0  -9   2       35.84       44.20      5.08 o 
   1  -9   2       56.33       57.89      7.80 o 
   2  -9   2        1.16        3.77      3.55 o 
   3  -9   2        0.16       -3.03      3.52 o 
  -6  -8   2       12.69       17.58      5.39 o 
  -5  -8   2        1.81       -1.35      3.09 o 
  -4  -8   2       14.32        8.78      3.79 o 
  -3  -8   2     1120.73     1007.14     21.62 o 
  -2  -8   2      112.58      110.66      9.43 o 
  -1  -8   2       26.17       29.51      2.49 o 
   0  -8   2      110.55       98.21      4.82 o 
   1  -8   2       42.99       41.64      3.47 o 
   2  -8   2        9.58       14.17      4.36 o 
   3  -8   2        5.97       13.14      5.23 o 
   4  -8   2       34.80       33.81      7.48 o 
  -6  -7   2       34.13       32.56      6.50 o 
  -5  -7   2      198.79      161.79     10.00 o 
  -4  -7   2      116.63      123.81      7.99 o 
  -3  -7   2      780.16      783.77     18.18 o 
  -2  -7   2      351.55      349.69      9.01 o 
  -1  -7   2      693.62      693.33      9.16 o 
   0  -7   2       86.60       88.20      4.31 o 
   1  -7   2        1.40        1.66      1.38 o 
   2  -7   2        9.52       11.31      2.28 o 
   3  -7   2       72.34       76.67      8.56 o 
   4  -7   2        9.22        7.86      4.61 o 
  -6  -6   2       15.77       14.11      4.52 o 
  -5  -6   2       35.58       32.21      5.72 o 
  -4  -6   2      624.36      587.49     16.36 o 
  -3  -6   2       54.31       53.04      5.17 o 
  -2  -6   2      163.99      168.32      7.45 o 
  -1  -6   2      125.05      123.65      3.64 o 
   0  -6   2       88.00       82.47      4.90 o 
   1  -6   2       36.83       32.59      7.15 o 
   2  -6   2       20.02       23.34      4.81 o 
   3  -6   2      740.66      744.12     15.96 o 
   4  -6   2        8.95        8.10      4.28 o 
   5  -6   2        1.67        0.70      3.96 o 
  -6  -5   2       39.57       51.15      7.15 o 
  -5  -5   2      284.06      299.28     12.79 o 
  -4  -5   2      926.95      945.10     21.00 o 
  -3  -5   2       27.20       25.33      3.68 o 
  -2  -5   2      174.55      202.37      7.69 o 
  -1  -5   2       48.50       55.35      3.11 o 
   0  -5   2      111.99      101.81      3.45 o 
   1  -5   2       46.93       42.53      2.93 o 
   2  -5   2       61.84       67.13      3.76 o 
   3  -5   2        1.88        2.29      1.98 o 
   4  -5   2       56.53       58.74      6.43 o 
   5  -5   2       12.00       12.98      4.80 o 
  -6  -4   2        9.89        7.10      3.74 o 
  -5  -4   2       52.96       61.22      6.47 o 
  -4  -4   2       34.17       31.18      4.23 o 
  -3  -4   2      112.68      115.44      6.18 o 
  -2  -4   2      104.10      119.28      5.66 o 
  -1  -4   2        0.69        2.29      1.11 o 
   0  -4   2        1.95        2.98      1.22 o 
   1  -4   2        7.35        6.59      1.29 o 
   2  -4   2     1335.51     1285.43     10.74 o 
   3  -4   2       32.38       34.83      3.67 o 
   4  -4   2       19.43       16.39      3.14 o 
   5  -4   2        8.55       10.86      2.92 o 
  -6  -3   2       64.39       73.77      7.64 o 
  -5  -3   2       10.19        9.10      3.22 o 
  -4  -3   2       86.88       95.90      6.20 o 
  -3  -3   2      687.79      649.07     14.17 o 
  -2  -3   2        2.76        0.49      1.14 o 
  -1  -3   2      601.30      555.71     10.46 o 
   0  -3   2       13.67       17.04      3.71 o 
   1  -3   2      582.33      570.63      7.94 o 
   2  -3   2      710.85      705.07      7.12 o 
   3  -3   2      114.47      110.46      4.01 o 
   4  -3   2       12.71       12.30      2.44 o 
   5  -3   2        5.37        5.19      3.78 o 
   6  -3   2       12.46       10.08      4.69 o 
  -6  -2   2      177.77      179.15     10.11 o 
  -5  -2   2      137.24      130.17      7.86 o 
  -4  -2   2       44.47       45.35      4.66 o 
  -3  -2   2      199.72      185.98      7.15 o 
  -2  -2   2      990.58     1076.44     16.42 o 
  -1  -2   2       44.59       50.33      3.12 o 
   0  -2   2      447.26      425.88      5.96 o 
   1  -2   2     1131.25     1150.84     11.40 o 
   2  -2   2        0.18       -0.14      0.76 o 
   3  -2   2       19.39       18.55      2.18 o 
   4  -2   2       31.93       23.79      2.78 o 
   5  -2   2       16.18       13.92      3.87 o 
   6  -2   2        1.40        1.87      3.60 o 
  -6  -1   2      115.69      104.33      8.43 o 
  -5  -1   2       37.06       37.47      4.98 o 
  -4  -1   2      807.06      790.30     17.04 o 
  -3  -1   2       66.68       72.41      4.36 o 
  -2  -1   2      154.17      154.01      5.31 o 
  -1  -1   2       38.25       37.79      2.41 o 
   0  -1   2     4764.76     4639.02     40.64 o 
   1  -1   2     1998.58     1928.12     15.20 o 
   2  -1   2       25.50       27.41      3.86 o 
   3  -1   2       45.29       45.51      2.70 o 
   4  -1   2       21.12       21.41      2.63 o 
   5  -1   2       18.26       23.03      4.71 o 
   6  -1   2        6.01        4.52      3.68 o 
  -6   0   2       46.53       60.79      6.77 o 
  -5   0   2      102.22      106.57      4.88 o 
  -4   0   2        9.91        8.11      1.64 o 
  -3   0   2     1000.85     1018.30     11.96 o 
  -2   0   2       32.48       30.75      2.47 o 
  -1   0   2       37.14       31.45      1.90 o 
   0   0   2     5683.69     5552.72     46.54 o 
   1   0   2        4.74        2.93      0.98 o 
   2   0   2       84.96       84.55      3.33 o 
   3   0   2        0.24        0.89      1.16 o 
   4   0   2       45.37       40.95      2.69 o 
   5   0   2       27.75       36.28      5.64 o 
   6   0   2        9.21        5.07      3.71 o 
  -6   1   2        0.11        1.48      1.54 o 
  -5   1   2       92.71       91.57      4.46 o 
  -4   1   2       14.33       18.05      2.20 o 
  -3   1   2       97.05      104.25      3.49 o 
  -2   1   2      553.42      534.95      5.78 o 
  -1   1   2     4195.83     4271.65     27.41 o 
   0   1   2        0.10        0.55      0.39 o 
   1   1   2      322.38      305.05      6.80 o 
   2   1   2      377.66      369.45      8.94 o 
   3   1   2      485.16      460.43      6.69 o 
   4   1   2       10.42        9.12      1.48 o 
   5   1   2       79.71       75.12      7.40 o 
   6   1   2        2.36       -2.60      2.90 o 
   7   1   2       50.32       44.12      4.55 o 
  -6   2   2       14.85       16.74      4.58 o 
  -5   2   2        7.76        2.41      1.45 o 
  -4   2   2       57.17       57.98      2.86 o 
  -3   2   2      109.29      110.70      3.03 o 
  -2   2   2       72.16       73.80      2.04 o 
  -1   2   2       92.71       81.34      2.59 o 
   0   2   2      845.09      841.05      8.67 o 
   1   2   2     1253.86     1256.98     15.31 o 
   2   2   2       26.38       35.66      2.27 o 
   3   2   2     1544.70     1665.85     18.44 o 
   4   2   2       70.17       72.85      6.39 o 
   5   2   2        4.56        4.39      3.01 o 
   6   2   2        3.66        6.15      3.58 o 
   7   2   2        0.11        1.56      2.76 o 
  -6   3   2        1.70        5.52      2.31 o 
  -5   3   2       52.43       48.95      6.07 o 
  -4   3   2       22.76       21.33      1.98 o 
  -3   3   2       88.01       95.34      3.76 o 
  -2   3   2      557.84      553.91      7.67 o 
  -1   3   2       23.07       20.52      1.15 o 
   0   3   2      399.34      362.60      3.94 o 
   1   3   2      100.29       91.77      2.86 o 
   2   3   2       71.98       62.85      2.94 o 
   3   3   2      670.53      758.73     19.45 o 
   4   3   2      215.55      251.57     10.67 o 
   5   3   2        4.63        3.74      2.95 o 
   6   3   2        6.91       11.57      3.32 o 
   7   3   2        4.64        1.50      2.37 o 
  -5   4   2       22.60       21.55      3.34 o 
  -4   4   2        4.89        8.64      2.84 o 
  -3   4   2       50.65       55.67      3.10 o 
  -2   4   2      439.34      444.09      6.79 o 
  -1   4   2      368.18      374.64      5.80 o 
   0   4   2      475.91      441.31      4.51 o 
   1   4   2        1.45        3.03      0.74 o 
   2   4   2     2046.58     2254.28     22.02 o 
   3   4   2       76.15       78.36      2.99 o 
   4   4   2       69.80       80.26      4.31 o 
   5   4   2       32.99       30.89      3.56 o 
   6   4   2       32.49       32.20      3.90 o 
   7   4   2        1.23        2.84      2.37 o 
  -5   5   2        0.08       -1.08      2.52 o 
  -4   5   2        0.98       -0.38      1.59 o 
  -3   5   2        0.32       -0.70      1.84 o 
  -2   5   2       32.65       25.91      2.69 o 
  -1   5   2      240.04      224.37      7.14 o 
   0   5   2       10.32       12.48      1.11 o 
   1   5   2      407.53      415.02      5.41 o 
   2   5   2      918.97     1043.13      9.71 o 
   3   5   2       22.33       30.80      2.23 o 
   4   5   2       49.73       51.86     10.54 o 
   5   5   2      312.94      310.67      9.00 o 
   6   5   2        2.92        4.80      2.26 o 
   7   5   2       10.71        6.70      2.38 o 
  -5   6   2        0.09       -1.46      2.95 o 
  -4   6   2        5.92        6.85      3.41 o 
  -3   6   2       56.00       55.93      4.20 o 
  -2   6   2        5.21        7.58      3.62 o 
  -1   6   2        5.56        6.96      2.02 o 
   0   6   2       38.12       35.59      3.11 o 
   1   6   2       15.87       20.38      1.61 o 
   2   6   2      246.86      242.82      6.28 o 
   3   6   2      297.85      313.13      7.76 o 
   4   6   2        5.39        5.13      1.59 o 
   5   6   2      102.39       99.93      5.53 o 
   6   6   2       18.21       18.08      3.43 o 
  -4   7   2       20.13       22.38      5.63 o 
  -3   7   2        5.87        4.93      2.98 o 
  -2   7   2       10.03        6.53      2.30 o 
  -1   7   2       27.42       31.37      6.15 o 
   0   7   2      361.50      344.16      8.28 o 
   1   7   2        0.73        1.73      1.08 o 
   2   7   2      124.68      118.07      3.55 o 
   3   7   2       20.50       16.92      3.05 o 
   4   7   2      258.43      264.96      8.27 o 
   5   7   2       68.96       79.13      7.40 o 
   6   7   2        7.34        8.75      4.15 o 
  -4   8   2        0.12        3.39      3.98 o 
  -3   8   2       36.90       31.26      6.31 o 
  -2   8   2        0.39        1.87      3.60 o 
  -1   8   2       27.51       27.33      3.61 o 
   0   8   2      106.75      123.71      7.21 o 
   1   8   2      131.28      125.60      5.32 o 
   2   8   2      146.56      140.26      4.16 o 
   3   8   2       55.47       57.10      4.03 o 
   4   8   2        0.01        0.80      1.65 o 
   5   8   2       51.95       45.32      6.20 o 
   6   8   2        0.39        3.12      3.66 o 
  -3   9   2        4.43        8.51      4.50 o 
  -2   9   2        5.78       10.43      4.90 o 
  -1   9   2       57.40       55.73      7.53 o 
   0   9   2      125.62      128.99      9.18 o 
   1   9   2       37.27       41.03      3.87 o 
   2   9   2        0.01       -0.57      1.57 o 
   3   9   2        3.65        4.04      2.02 o 
   4   9   2      168.46      149.35      6.80 o 
   5   9   2       17.59       18.53      4.81 o 
   6   9   2       16.73       18.10      5.50 o 
  -3  10   2        0.05        0.35      4.09 o 
  -2  10   2        2.93        3.41      4.23 o 
  -1  10   2       24.36        6.42      4.61 o 
   0  10   2       53.01       57.65      7.37 o 
   1  10   2        4.07        4.94      2.27 o 
   2  10   2        5.81        5.63      2.41 o 
   3  10   2       83.39       76.61      8.26 o 
   4  10   2       16.87       15.27      3.17 o 
   5  10   2       25.42       30.59      4.50 o 
  -2  11   2        2.48        2.28      5.47 o 
  -1  11   2       13.92       11.32      5.53 o 
   0  11   2        0.06       -0.19      3.44 o 
   1  11   2        1.94        0.82      2.63 o 
   2  11   2       31.19       31.24      5.91 o 
   3  11   2        9.68       11.00      4.36 o 
   4  11   2       68.69       67.89      9.02 o 
   5  11   2       26.12       25.86      4.49 o 
  -1  12   2        7.36        7.96      5.42 o 
   0  12   2        8.54        0.73      3.58 o 
   1  12   2       21.15       15.71      5.31 o 
   2  12   2       33.96       27.42      6.10 o 
   3  12   2        0.36        1.30      3.68 o 
   4  12   2       29.38       26.58      6.88 o 
  -3 -12   3       19.86       27.01      6.29 o 
  -2 -12   3        1.91        2.28      4.63 o 
  -1 -12   3       71.03       54.97      8.94 o 
   0 -12   3        4.60        1.35      4.69 o 
  -4 -11   3        0.19       -4.96      3.49 o 
  -3 -11   3       12.07       12.41      4.44 o 
  -2 -11   3        1.53        1.52      2.70 o 
  -1 -11   3       50.55       46.25      7.78 o 
   0 -11   3       11.75        8.59      4.77 o 
   1 -11   3       16.02        8.53      5.04 o 
  -5 -10   3       10.97        9.73      4.96 o 
  -4 -10   3       10.63        9.48      4.71 o 
  -3 -10   3        0.38       -1.92      3.20 o 
  -2 -10   3      480.32      477.82     13.52 o 
  -1 -10   3        8.83       11.01      3.13 o 
   0 -10   3       16.39       16.20      2.99 o 
   1 -10   3        6.79        6.96      4.55 o 
   2 -10   3       15.39        6.77      5.26 o 
  -5  -9   3       19.22       28.85      6.39 o 
  -4  -9   3       50.51       47.38      6.66 o 
  -3  -9   3      107.28      109.20      8.07 o 
  -2  -9   3      491.52      483.56     11.55 o 
  -1  -9   3       15.80       17.41      3.18 o 
   0  -9   3      126.16      127.40      7.45 o 
   1  -9   3       27.89       31.72      3.55 o 
   2  -9   3        2.60        1.73      4.06 o 
   3  -9   3        2.00        9.27      4.52 o 
  -6  -8   3       19.31       23.52      6.50 o 
  -5  -8   3       18.19       12.52      4.63 o 
  -4  -8   3       64.26       68.43      7.26 o 
  -3  -8   3      152.66      173.08      9.37 o 
  -2  -8   3       23.49       23.85      3.32 o 
  -1  -8   3      135.78      130.98      5.80 o 
   0  -8   3       22.21       21.00      2.97 o 
   1  -8   3       45.83       37.88      3.53 o 
   2  -8   3       33.13       35.98      3.80 o 
   3  -8   3        7.77        7.94      4.09 o 
   4  -8   3       54.07       61.12      8.97 o 
  -6  -7   3       13.77       14.01      4.71 o 
  -5  -7   3       36.32       43.97      6.66 o 
  -4  -7   3      148.32      142.64      8.94 o 
  -3  -7   3      467.99      441.76     14.06 o 
  -2  -7   3        2.01        7.04      3.22 o 
  -1  -7   3        1.16        0.95      1.76 o 
   0  -7   3       58.69       62.65      7.90 o 
   1  -7   3        0.05        0.36      1.22 o 
   2  -7   3       13.98       15.97      2.66 o 
   3  -7   3        6.17        3.02      2.19 o 
   4  -7   3       14.29       11.00      4.74 o 
  -6  -6   3       44.48       58.71      7.56 o 
  -5  -6   3       73.11       57.76      6.72 o 
  -4  -6   3      228.12      234.01     10.95 o 
  -3  -6   3      170.04      159.29      8.15 o 
  -2  -6   3      104.42      107.82      6.34 o 
  -1  -6   3        1.41        0.35      1.60 o 
   0  -6   3       10.03        7.12      1.94 o 
   1  -6   3       24.61       25.75      2.73 o 
   2  -6   3       22.06       23.70      2.86 o 
   3  -6   3       37.24       30.63      3.55 o 
   4  -6   3        0.94       -2.35      1.94 o 
   5  -6   3        3.32        5.58      4.06 o 
  -6  -5   3       16.45       17.77      5.01 o 
  -5  -5   3       16.51       16.53      4.28 o 
  -4  -5   3       55.14       63.04      6.10 o 
  -3  -5   3        2.70        3.44      2.25 o 
  -2  -5   3      873.61      836.14     16.77 o 
  -1  -5   3        1.35        2.08      1.37 o 
   0  -5   3       93.62       87.88      4.10 o 
   1  -5   3        0.06        0.72      1.12 o 
   2  -5   3      170.98      184.18      5.91 o 
   3  -5   3      437.84      411.57      9.61 o 
   4  -5   3        0.27        1.16      2.02 o 
   5  -5   3        0.11        1.56      2.44 o 
  -6  -4   3        9.99        2.30      3.41 o 
  -5  -4   3      301.87      291.64     12.57 o 
  -4  -4   3      100.25      105.47      6.88 o 
  -3  -4   3       88.94       88.29      5.64 o 
  -2  -4   3        2.16        0.84      1.63 o 
  -1  -4   3     1315.95     1298.79     14.60 o 
   0  -4   3       16.38       11.95      1.85 o 
   1  -4   3      532.18      483.36      8.29 o 
   2  -4   3      138.83      156.52      5.18 o 
   3  -4   3       13.52       17.99      3.49 o 
   4  -4   3        8.28       10.52      2.43 o 
   5  -4   3        7.07        3.96      2.61 o 
   6  -4   3        5.53       -4.66      3.28 o 
  -6  -3   3        2.45        4.12      3.36 o 
  -5  -3   3      332.11      324.18     12.65 o 
  -4  -3   3       18.32       12.60      3.44 o 
  -3  -3   3      923.88      951.57     17.96 o 
  -2  -3   3      200.14      208.87      7.26 o 
  -1  -3   3      267.80      256.82      7.48 o 
   0  -3   3     1311.38     1216.08     13.16 o 
   1  -3   3      540.71      525.60      8.09 o 
   2  -3   3      658.51      629.33      9.82 o 
   3  -3   3       25.60       27.08      2.82 o 
   4  -3   3        2.13        3.03      1.88 o 
   5  -3   3        0.59        0.35      2.74 o 
   6  -3   3        1.19       -0.76      3.52 o 
  -6  -2   3       11.37        4.85      3.36 o 
  -5  -2   3        0.48        3.20      2.49 o 
  -4  -2   3      299.42      299.39     10.46 o 
  -3  -2   3        0.21        1.49      1.41 o 
  -2  -2   3     1796.11     1983.15     25.01 o 
  -1  -2   3       59.91       72.47      3.96 o 
   0  -2   3      596.92      577.59     22.61 o 
   1  -2   3       63.73       84.32      2.99 o 
   2  -2   3        0.92        0.03      0.84 o 
   3  -2   3        4.97        5.21      3.93 o 
   4  -2   3        0.14        2.10      2.28 o 
   5  -2   3       28.75       21.81      4.74 o 
   6  -2   3        2.44        1.03      3.22 o 
  -6  -1   3        8.91        5.77      3.33 o 
  -5  -1   3        6.89        3.71      2.55 o 
  -4  -1   3       69.47       69.68      5.15 o 
  -3  -1   3       13.07       22.00      2.93 o 
  -2  -1   3      737.64      779.38     13.19 o 
  -1  -1   3     3674.54     3685.82     35.33 o 
   0  -1   3     1490.59     1530.28     18.34 o 
   1  -1   3      261.87      246.81      5.13 o 
   2  -1   3       99.56       87.65      3.11 o 
   3  -1   3        9.41       10.43      1.67 o 
   4  -1   3       97.33       95.28      4.25 o 
   5  -1   3       22.22       24.14      4.74 o 
   6  -1   3       20.98       15.33      4.98 o 
  -6   0   3       35.81       38.74      4.30 o 
  -5   0   3       70.69       67.94      6.01 o 
  -4   0   3        0.01        3.96      1.92 o 
  -3   0   3       25.45       29.21      3.12 o 
  -2   0   3        0.11       -0.46      0.79 o 
  -1   0   3       14.41       15.80      1.31 o 
   0   0   3     1566.29     1476.87     11.89 o 
   1   0   3     1104.96     1043.31      9.89 o 
   2   0   3      211.59      191.10      3.39 o 
   3   0   3       34.38       29.85      2.18 o 
   4   0   3      620.11      607.69      9.86 o 
   5   0   3        1.82        2.14      2.74 o 
   6   0   3       18.24       22.38      5.53 o 
  -6   1   3        1.12        3.39      3.22 o 
  -5   1   3       10.18       10.68      4.21 o 
  -4   1   3      155.96      153.35      5.28 o 
  -3   1   3      119.94      134.32      4.36 o 
  -2   1   3      327.87      338.79      5.82 o 
  -1   1   3     1018.13     1041.48      9.68 o 
   0   1   3     1213.76     1158.08      9.76 o 
   1   1   3      271.34      241.99      4.41 o 
   2   1   3        0.25       -0.61      0.71 o 
   3   1   3        4.16        3.88      1.01 o 
   4   1   3      379.04      396.06     13.09 o 
   5   1   3       90.74       78.08      7.37 o 
   6   1   3       13.11       10.97      4.69 o 
   7   1   3        7.53        7.48      4.90 o 
  -6   2   3        3.12        5.36      3.47 o 
  -5   2   3        1.80        3.33      2.66 o 
  -4   2   3      180.75      178.44      5.67 o 
  -3   2   3        0.03        0.35      0.79 o 
  -2   2   3      530.80      507.42      7.09 o 
  -1   2   3      289.10      304.59      4.22 o 
   0   2   3      405.91      415.24      4.85 o 
   1   2   3      444.75      408.71      6.03 o 
   2   2   3      128.59      126.38      4.00 o 
   3   2   3      746.68      778.80     14.06 o 
   4   2   3       46.85       46.03      5.34 o 
   5   2   3        3.83        5.01      3.14 o 
   6   2   3        5.39        5.12      3.77 o 
   7   2   3        6.29        4.64      2.70 o 
  -6   3   3        6.41        9.89      4.36 o 
  -5   3   3       45.45       47.00      6.23 o 
  -4   3   3       14.58       16.04      3.55 o 
  -3   3   3       87.77       87.04      3.84 o 
  -2   3   3       51.68       51.64      2.24 o 
  -1   3   3       22.22       25.63      2.93 o 
   0   3   3      549.83      520.06      5.36 o 
   1   3   3        0.07       -0.70      1.83 o 
   2   3   3      811.97      861.63     11.18 o 
   3   3   3      604.99      702.76     11.51 o 
   4   3   3        4.45        5.41      1.89 o 
   5   3   3        6.91        5.50      3.01 o 
   6   3   3      168.12      166.85     11.16 o 
   7   3   3        3.66        4.77      2.33 o 
  -5   4   3       47.64       52.20      6.64 o 
  -4   4   3       10.95       11.32      3.22 o 
  -3   4   3      177.49      180.45      8.45 o 
  -2   4   3        9.90       10.64      1.57 o 
  -1   4   3      128.14      127.63      5.93 o 
   0   4   3      112.11       99.99      5.39 o 
   1   4   3        2.52        3.41      0.70 o 
   2   4   3       38.03       40.13      5.27 o 
   3   4   3      138.60      130.79      5.00 o 
   4   4   3       62.02       63.12      4.48 o 
   5   4   3       95.83       88.97      7.88 o 
   6   4   3       60.68       60.77      4.91 o 
   7   4   3       19.88       19.53      3.51 o 
  -5   5   3       20.86       19.26      4.71 o 
  -4   5   3       37.02       33.95      5.15 o 
  -3   5   3        0.55       -0.89      1.92 o 
  -2   5   3        0.08       -0.24      1.79 o 
  -1   5   3        0.10        3.49      2.36 o 
   0   5   3       33.26       34.65      4.01 o 
   1   5   3     1192.15     1207.13     13.31 o 
   2   5   3       19.42       19.54      1.30 o 
   3   5   3      131.77      130.88      3.96 o 
   4   5   3      150.76      149.47      4.83 o 
   5   5   3      150.23      153.18      7.61 o 
   6   5   3      177.87      161.18      7.12 o 
   7   5   3        2.22        1.25      2.39 o 
  -5   6   3       14.90        9.75      4.31 o 
  -4   6   3        2.47        2.90      2.23 o 
  -3   6   3        0.67       -0.76      1.48 o 
  -2   6   3      183.54      183.22      6.44 o 
  -1   6   3       51.61       50.37      6.79 o 
   0   6   3      138.26      123.22      9.31 o 
   1   6   3      291.19      286.87      4.68 o 
   2   6   3      196.76      206.74      8.44 o 
   3   6   3      234.99      251.11      6.04 o 
   4   6   3      357.08      371.66      7.66 o 
   5   6   3        7.86        8.54      2.03 o 
   6   6   3       45.50       51.32      4.82 o 
  -4   7   3        0.68       -0.33      2.98 o 
  -3   7   3        0.37        2.36      1.87 o 
  -2   7   3       82.39       95.61      7.08 o 
  -1   7   3        0.08        2.03      1.92 o 
   0   7   3      259.10      240.03      7.08 o 
   1   7   3      299.88      311.10      9.90 o 
   2   7   3       48.13       49.50      2.54 o 
   3   7   3      195.83      191.37      6.22 o 
   4   7   3        2.72        1.50      2.90 o 
   5   7   3      206.93      197.42      6.50 o 
   6   7   3       13.50       11.27      4.28 o 
  -4   8   3        1.36        6.12      4.01 o 
  -3   8   3       11.43       15.17      5.01 o 
  -2   8   3        4.79        0.87      2.89 o 
  -1   8   3       71.38       69.82      4.95 o 
   0   8   3       42.85       43.15      3.95 o 
   1   8   3      171.81      187.08      6.56 o 
   2   8   3       72.97       75.80      3.56 o 
   3   8   3        1.26        1.86      1.58 o 
   4   8   3       36.15       30.76      3.70 o 
   5   8   3        6.33        6.11      2.45 o 
   6   8   3       13.53       10.86      4.23 o 
  -3   9   3       27.79       16.34      5.28 o 
  -2   9   3        1.10        1.30      3.33 o 
  -1   9   3       11.75        8.26      2.75 o 
   0   9   3        8.38        8.37      3.06 o 
   1   9   3        0.03       -0.11      1.89 o 
   2   9   3       18.64       16.17      5.08 o 
   3   9   3      129.32      131.33      5.72 o 
   4   9   3        8.98        6.74      2.32 o 
   5   9   3       68.99       63.99     10.67 o 
   6   9   3       32.21       35.27      6.72 o 
  -2  10   3       10.22       -0.49      4.15 o 
  -1  10   3        0.45       -0.43      3.41 o 
   0  10   3        9.31        8.54      2.76 o 
   1  10   3        0.56        0.80      2.09 o 
   2  10   3      332.91      337.19     14.39 o 
   3  10   3       40.11       28.53      5.77 o 
   4  10   3       13.32       20.13      3.40 o 
   5  10   3       49.17       48.32     10.33 o 
  -2  11   3        1.01        4.20      4.96 o 
  -1  11   3       22.07       28.42      6.96 o 
   0  11   3        0.32        6.61      4.50 o 
   1  11   3       34.69       39.08      4.54 o 
   2  11   3       59.27       69.11      8.07 o 
   3  11   3      138.35      134.35     10.24 o 
   4  11   3       38.79       55.08      8.48 o 
   5  11   3       20.78       33.51      7.69 o 
   0  12   3        0.25       -0.49      4.09 o 
   1  12   3      134.07      119.04     10.19 o 
   2  12   3        4.13        4.42      4.01 o 
   3  12   3       14.96       11.89      4.69 o 
   4  12   3       20.79       15.60      5.47 o 
  -2 -12   4        0.49        0.36      3.04 o 
  -1 -12   4       60.83       64.12      9.86 o 
  -4 -11   4        1.35        3.52      5.01 o 
  -3 -11   4        4.39        4.15      4.52 o 
  -2 -11   4       46.47       55.75      5.59 o 
  -1 -11   4       71.24       67.95      6.95 o 
   0 -11   4        0.92       -1.76      4.09 o 
   1 -11   4       16.81       18.56      5.99 o 
  -4 -10   4       26.41       27.82      6.07 o 
  -3 -10   4       79.84       83.17      8.32 o 
  -2 -10   4        8.35        6.87      3.01 o 
  -1 -10   4       50.62       55.80      5.21 o 
   0 -10   4       82.99       76.55      5.44 o 
   1 -10   4       11.28       16.25      5.66 o 
   2 -10   4       10.12        8.07      4.93 o 
  -5  -9   4        7.69       -1.08      3.49 o 
  -4  -9   4       38.44       44.11      6.80 o 
  -3  -9   4       35.95       32.75      5.88 o 
  -2  -9   4       53.88       53.37      6.31 o 
  -1  -9   4       17.60       19.97      3.62 o 
   0  -9   4        0.19       -0.06      2.00 o 
   1  -9   4        9.25        3.71      4.71 o 
   2  -9   4        9.11        4.61      4.47 o 
   3  -9   4        1.53       -0.98      4.09 o 
  -5  -8   4       89.69       93.79      9.32 o 
  -4  -8   4      139.09      128.87      9.24 o 
  -3  -8   4      360.36      318.68     12.84 o 
  -2  -8   4        0.00        2.60      3.36 o 
  -1  -8   4       80.28       90.91      5.50 o 
   0  -8   4        5.82        6.74      2.38 o 
   1  -8   4        4.27        4.31      1.87 o 
   2  -8   4        4.31        4.62      2.20 o 
   3  -8   4       22.38       13.98      5.50 o 
   4  -8   4        0.52       -2.49      3.87 o 
  -6  -7   4       10.99        8.15      4.74 o 
  -5  -7   4       67.53       51.23      7.04 o 
  -4  -7   4        0.00        2.52      3.31 o 
  -3  -7   4       69.99       62.39      6.26 o 
  -2  -7   4      177.85      185.63      9.21 o 
  -1  -7   4      155.89      146.00      6.09 o 
   0  -7   4       22.85       20.40      4.17 o 
   1  -7   4       10.78       11.18      2.32 o 
   2  -7   4       53.07       57.99      7.57 o 
   3  -7   4       20.55       14.57      3.12 o 
   4  -7   4       79.70       81.11      9.10 o 
  -6  -6   4        3.13        4.88      4.12 o 
  -5  -6   4       37.85       42.72      6.42 o 
  -4  -6   4      199.28      198.71     10.24 o 
  -3  -6   4      134.69      137.62      8.15 o 
  -2  -6   4       91.74       99.86      6.50 o 
  -1  -6   4       11.93       13.59      2.54 o 
   0  -6   4      438.90      436.85      9.49 o 
   1  -6   4       65.84       59.89      3.92 o 
   2  -6   4      226.45      229.32      8.53 o 
   3  -6   4       14.76        7.06      2.33 o 
   4  -6   4        4.38        5.01      2.55 o 
   5  -6   4        5.31        1.79      3.39 o 
  -6  -5   4        8.85        3.33      3.58 o 
  -5  -5   4        5.18        2.41      2.98 o 
  -4  -5   4       93.52       96.47      7.53 o 
  -3  -5   4      102.69       99.07      6.56 o 
  -2  -5   4      317.81      304.70     10.43 o 
  -1  -5   4      157.65      135.86      6.96 o 
   0  -5   4      387.51      393.82      8.54 o 
   1  -5   4     1104.66     1027.02     22.58 o 
   2  -5   4       14.30       14.46      2.43 o 
   3  -5   4       29.01       34.23      3.54 o 
   4  -5   4        0.61        1.75      1.92 o 
   5  -5   4        5.19        3.35      2.68 o 
  -6  -4   4        0.74       -1.11      3.09 o 
  -5  -4   4        0.25        2.19      2.38 o 
  -4  -4   4      123.18      130.53      7.83 o 
  -3  -4   4      579.92      554.87     14.55 o 
  -2  -4   4      128.36      118.74      6.26 o 
  -1  -4   4      709.81      783.14     15.71 o 
   0  -4   4      254.23      255.68      6.50 o 
   1  -4   4      115.13      109.18      4.24 o 
   2  -4   4        0.28       -0.21      1.10 o 
   3  -4   4        4.70        3.08      1.55 o 
   4  -4   4        9.58        6.89      2.18 o 
   5  -4   4        0.54       -1.19      3.01 o 
  -6  -3   4       12.23       12.46      4.33 o 
  -5  -3   4       26.46       29.18      5.09 o 
  -4  -3   4       48.90       50.06      5.28 o 
  -3  -3   4      100.00      107.96      6.31 o 
  -2  -3   4       41.92       59.41      4.42 o 
  -1  -3   4     1653.53     1749.13     24.00 o 
   0  -3   4     1712.33     1667.71     12.43 o 
   1  -3   4      238.41      221.81      5.54 o 
   2  -3   4      206.24      201.44      7.11 o 
   3  -3   4        4.17        4.55      1.64 o 
   4  -3   4        3.37        2.73      2.34 o 
   5  -3   4       17.80       18.67      4.96 o 
   6  -3   4        4.02        6.23      4.23 o 
  -6  -2   4        8.50        3.28      3.49 o 
  -5  -2   4       24.36       26.14      4.66 o 
  -4  -2   4      270.64      285.71     10.62 o 
  -3  -2   4      132.10      149.70      6.85 o 
  -2  -2   4       81.82       93.11      5.09 o 
  -1  -2   4       43.49       50.52      3.71 o 
   0  -2   4      267.13      260.23      4.57 o 
   1  -2   4      121.76      109.94      3.67 o 
   2  -2   4      125.80      117.83      4.15 o 
   3  -2   4        0.01        0.11      1.13 o 
   4  -2   4       44.47       45.43      4.62 o 
   5  -2   4      131.73      140.82      9.70 o 
   6  -2   4        0.00       -1.71      3.25 o 
  -6  -1   4       44.11       47.90      6.50 o 
  -5  -1   4      128.35      127.00      7.88 o 
  -4  -1   4        2.11       -0.19      1.63 o 
  -3  -1   4      444.34      437.43     11.19 o 
  -2  -1   4      363.98      425.86      9.97 o 
  -1  -1   4       93.34       97.46      3.14 o 
   0  -1   4     1288.82     1298.94     12.49 o 
   1  -1   4      323.08      305.36      5.64 o 
   2  -1   4       89.98       81.51      3.74 o 
   3  -1   4       93.26       82.35      4.70 o 
   4  -1   4        1.47        0.66      1.37 o 
   5  -1   4      126.94      127.90      8.83 o 
   6  -1   4       32.98       40.99      6.83 o 
  -6   0   4        0.03        1.64      2.10 o 
  -5   0   4       13.80       14.90      4.67 o 
  -4   0   4        0.36        1.18      1.20 o 
  -3   0   4      721.48      779.37     11.52 o 
  -2   0   4       67.38       63.69      2.86 o 
  -1   0   4     1567.87     1606.94     14.34 o 
   0   0   4       36.38       36.05      1.90 o 
   1   0   4       41.28       48.53      2.28 o 
   2   0   4      274.11      257.39      4.13 o 
   3   0   4      201.18      212.18      4.25 o 
   4   0   4      131.05      134.43      8.15 o 
   5   0   4        0.21       -1.79      2.25 o 
   6   0   4        7.31        9.51      4.55 o 
  -6   1   4        5.21       14.20      4.80 o 
  -5   1   4        1.74        2.68      1.90 o 
  -4   1   4      163.10      173.90      5.79 o 
  -3   1   4      166.57      167.58      5.02 o 
  -2   1   4      986.88     1035.05     11.65 o 
  -1   1   4      505.42      468.17      6.42 o 
   0   1   4       14.47       16.61      2.14 o 
   1   1   4      946.95      914.84      9.93 o 
   2   1   4      762.82      761.22     10.01 o 
   3   1   4      290.67      287.89      4.55 o 
   4   1   4      257.21      250.65     10.76 o 
   5   1   4        0.00       -0.08      2.03 o 
   6   1   4       39.19       37.52      6.80 o 
  -6   2   4        2.68        6.91      4.12 o 
  -5   2   4       14.87       10.05      3.60 o 
  -4   2   4      165.05      174.45      5.73 o 
  -3   2   4      241.55      254.79      6.01 o 
  -2   2   4      458.85      448.69      6.90 o 
  -1   2   4       61.21       55.12      2.04 o 
   0   2   4      346.38      336.67      4.88 o 
   1   2   4     1270.81     1263.82     12.42 o 
   2   2   4       32.23       37.13      2.51 o 
   3   2   4       50.88       50.99      5.50 o 
   4   2   4       11.07        9.43      4.84 o 
   5   2   4       37.89       32.92      5.47 o 
   6   2   4      155.53      153.71     10.95 o 
   7   2   4       14.12       12.84      5.63 o 
  -5   3   4        7.60       11.27      3.93 o 
  -4   3   4      116.38      116.49      7.88 o 
  -3   3   4      113.35      109.34      6.85 o 
  -2   3   4       26.41       23.26      1.73 o 
  -1   3   4        7.79        7.76      0.96 o 
   0   3   4        8.19       12.67      1.60 o 
   1   3   4      709.59      756.39     12.33 o 
   2   3   4     1185.67     1224.63     22.78 o 
   3   3   4       25.07       25.15      2.67 o 
   4   3   4      108.76      104.78      5.05 o 
   5   3   4      350.66      387.17     15.04 o 
   6   3   4        4.58        2.00      3.77 o 
   7   3   4       72.60       90.84     10.11 o 
  -5   4   4        1.64        1.33      3.01 o 
  -4   4   4       78.73       87.96      7.50 o 
  -3   4   4        3.07        5.12      2.63 o 
  -2   4   4       46.20       42.02      4.58 o 
  -1   4   4      299.57      308.03      9.64 o 
   0   4   4      824.77      892.38     16.91 o 
   1   4   4      522.14      510.49      7.49 o 
   2   4   4      212.22      204.92      5.74 o 
   3   4   4      254.55      268.83      7.18 o 
   4   4   4      333.45      340.13      9.18 o 
   5   4   4       98.80      103.84      8.56 o 
   6   4   4        0.86        2.90      2.98 o 
   7   4   4       14.88       12.16      7.65 o 
  -5   5   4        0.29        3.55      3.49 o 
  -4   5   4        2.74        2.95      3.20 o 
  -3   5   4        1.96        3.82      2.57 o 
  -2   5   4        0.28        2.55      2.30 o 
  -1   5   4      330.42      356.50     11.32 o 
   0   5   4        4.45        8.43      2.90 o 
   1   5   4      525.04      526.09      5.68 o 
   2   5   4      440.01      484.90      6.36 o 
   3   5   4       61.05       64.28      4.89 o 
   4   5   4      342.15      359.50      9.66 o 
   5   5   4       70.13       73.44     16.93 o 
   6   5   4       39.59       34.54      4.10 o 
  -5   6   4        1.15        3.58      3.33 o 
  -4   6   4       24.01       17.28      4.63 o 
  -3   6   4       56.17       60.52      6.15 o 
  -2   6   4       21.05       24.90      4.44 o 
  -1   6   4       12.49       17.23      4.01 o 
   0   6   4      481.90      520.06     14.41 o 
   1   6   4       55.72       54.03      2.62 o 
   2   6   4      483.15      485.53      5.66 o 
   3   6   4      218.52      238.44      5.44 o 
   4   6   4      365.85      341.64     11.30 o 
   5   6   4       15.83       13.06      2.32 o 
   6   6   4        6.29        1.95      2.12 o 
  -4   7   4        5.25        8.78      3.90 o 
  -3   7   4        0.05       -0.83      1.86 o 
  -2   7   4      124.13      133.64      6.23 o 
  -1   7   4       93.01       96.50      5.13 o 
   0   7   4       29.79       26.96      3.20 o 
   1   7   4       12.47       16.46      3.35 o 
   2   7   4        2.91        2.42      1.19 o 
   3   7   4        1.02        3.50      1.13 o 
   4   7   4      164.29      164.42      6.19 o 
   5   7   4       89.24       77.08      9.31 o 
   6   7   4       19.82       17.55      3.44 o 
  -4   8   4        4.62        1.57      3.17 o 
  -3   8   4        0.07        2.49      3.25 o 
  -2   8   4       15.87       15.70      3.22 o 
  -1   8   4       49.71       51.25      4.60 o 
   0   8   4        0.64        0.97      1.80 o 
   1   8   4        9.28        6.79      6.12 o 
   2   8   4        1.73       -1.76      2.22 o 
   3   8   4     1218.12     1213.25     16.91 o 
   4   8   4       22.32       16.16      2.97 o 
   5   8   4        7.18       12.47      2.98 o 
   6   8   4       52.20       58.98      7.56 o 
  -3   9   4        1.92        1.98      3.33 o 
  -2   9   4       15.99       16.08      5.91 o 
  -1   9   4        8.50        4.38      2.54 o 
   0   9   4       48.19       55.61      4.77 o 
   1   9   4        0.03        2.08      2.01 o 
   2   9   4      304.27      267.09     12.49 o 
   3   9   4       21.57       18.80      5.04 o 
   4   9   4      230.89      225.08      8.09 o 
   5   9   4       28.06       38.49      4.67 o 
   6   9   4       20.56       14.55      4.90 o 
  -2  10   4        2.66        0.46      4.23 o 
  -1  10   4       10.78        9.84      3.47 o 
   0  10   4      114.55      128.27      7.83 o 
   1  10   4        0.48        2.41      2.30 o 
   2  10   4      236.33      229.87     12.19 o 
   3  10   4        7.85        8.37      4.01 o 
   4  10   4       18.24       16.39      5.09 o 
   5  10   4       46.92       48.21      8.21 o 
  -1  11   4        9.39        4.96      4.90 o 
   0  11   4       14.70       15.82      6.18 o 
   1  11   4      134.46      140.24      7.07 o 
   2  11   4       27.61       29.02      5.80 o 
   3  11   4       17.31       14.74      4.82 o 
   4  11   4        2.31        3.49      3.79 o 
   0  12   4        6.69       -0.46      4.36 o 
   1  12   4        5.26        4.81      3.01 o 
   2  12   4        0.01        2.19      3.55 o 
   3  12   4        0.54        2.25      3.98 o 
  -3 -11   5       20.80       30.13      6.83 o 
  -2 -11   5        2.53        1.49      3.82 o 
  -1 -11   5       15.87       16.63      4.19 o 
   0 -11   5       41.43       42.30      4.85 o 
   1 -11   5        0.48       -3.82      3.60 o 
  -4 -10   5       60.06       54.80      8.10 o 
  -3 -10   5      101.47      108.85      9.67 o 
  -2 -10   5      102.43      113.19      9.21 o 
  -1 -10   5      152.69      149.93      7.54 o 
   0 -10   5       12.72       17.11      3.51 o 
   1 -10   5        2.08        4.48      2.55 o 
   2 -10   5        0.58       -3.63      3.06 o 
  -5  -9   5       50.02       46.03      7.80 o 
  -4  -9   5       71.82       75.23      8.37 o 
  -3  -9   5       20.93       22.92      5.28 o 
  -2  -9   5        1.44       -2.55      3.22 o 
  -1  -9   5      116.84      109.86      7.18 o 
   0  -9   5        8.70        4.85      2.49 o 
   1  -9   5       11.43       10.45      3.26 o 
   2  -9   5        4.63        7.57      2.66 o 
   3  -9   5       22.08       16.55      6.01 o 
  -5  -8   5        0.27        3.22      4.17 o 
  -4  -8   5       68.88       63.01      7.61 o 
  -3  -8   5        0.43       -1.27      2.71 o 
  -2  -8   5      333.22      311.91     12.60 o 
  -1  -8   5      101.89       97.74      5.96 o 
   0  -8   5       24.47       27.74      3.76 o 
   1  -8   5       83.47       77.49      5.09 o 
   2  -8   5       44.12       43.06      4.51 o 
   3  -8   5       24.60       24.68      4.17 o 
  -5  -7   5        8.94        7.69      4.58 o 
  -4  -7   5        0.00        2.38      3.33 o 
  -3  -7   5        6.96        3.09      3.41 o 
  -2  -7   5       10.35       13.14      4.20 o 
  -1  -7   5       66.12       65.62      4.80 o 
   0  -7   5       27.96       26.63      4.93 o 
   1  -7   5      214.19      206.30      7.84 o 
   2  -7   5      147.89      165.56      6.84 o 
   3  -7   5        0.22        1.78      2.10 o 
   4  -7   5        0.10        2.03      2.56 o 
  -6  -6   5       26.72       35.03      7.18 o 
  -5  -6   5        4.42       16.80      4.77 o 
  -4  -6   5       34.80       33.08      5.55 o 
  -3  -6   5        1.52       -1.08      2.66 o 
  -2  -6   5      518.38      496.81     14.87 o 
  -1  -6   5      245.32      238.65     10.08 o 
   0  -6   5      159.88      188.40      6.66 o 
   1  -6   5       79.96       83.12      5.35 o 
   2  -6   5        2.49        1.41      2.24 o 
   3  -6   5        0.00       -0.95      1.85 o 
   4  -6   5       13.35       16.14      3.38 o 
   5  -6   5        3.56        2.74      4.31 o 
  -6  -5   5       21.42       17.34      5.34 o 
  -5  -5   5       31.09       40.64      6.53 o 
  -4  -5   5       31.92       51.88      6.34 o 
  -3  -5   5      628.88      598.08     16.23 o 
  -2  -5   5      145.62      128.49      7.34 o 
  -1  -5   5       71.78       85.50      6.15 o 
   0  -5   5      760.65      781.11     12.91 o 
   1  -5   5       38.10       40.81      3.40 o 
   2  -5   5        5.12        5.13      3.45 o 
   3  -5   5       33.76       37.65      5.66 o 
   4  -5   5        3.92        2.75      2.11 o 
   5  -5   5        0.03       -1.87      3.39 o 
  -6  -4   5       12.80       13.63      4.90 o 
  -5  -4   5        0.16        2.55      2.93 o 
  -4  -4   5      203.86      215.94     10.35 o 
  -3  -4   5      263.11      238.54      9.92 o 
  -2  -4   5      238.58      247.72      9.35 o 
  -1  -4   5      110.79      112.27      6.26 o 
   0  -4   5        1.46        2.92      0.88 o 
   1  -4   5      124.00      119.93      4.75 o 
   2  -4   5        0.92        2.65      1.52 o 
   3  -4   5       12.06       12.27      2.93 o 
   4  -4   5        5.54        6.25      2.51 o 
   5  -4   5       31.21       29.53      6.29 o 
  -6  -3   5       14.77       21.19      5.42 o 
  -5  -3   5        6.95        9.18      3.68 o 
  -4  -3   5      315.40      298.17     11.62 o 
  -3  -3   5       77.67       78.08      6.07 o 
  -2  -3   5      428.84      386.65     11.05 o 
  -1  -3   5       77.23       94.79      5.50 o 
   0  -3   5      654.42      705.00     13.04 o 
   1  -3   5      152.96      148.90      4.92 o 
   2  -3   5        8.38        7.76      2.26 o 
   3  -3   5      114.29      110.32      4.91 o 
   4  -3   5      102.15      102.09      5.42 o 
   5  -3   5        0.62        2.47      3.36 o 
   6  -3   5       33.83       21.70      5.99 o 
  -6  -2   5       10.42       10.57      4.06 o 
  -5  -2   5      125.55      128.58      8.15 o 
  -4  -2   5        0.27       -0.35      2.03 o 
  -3  -2   5        0.74       -1.92      1.52 o 
  -2  -2   5      885.42      922.56     16.91 o 
  -1  -2   5      392.02      398.11     12.94 o 
   0  -2   5      431.65      439.83      6.74 o 
   1  -2   5       98.32       82.26     10.01 o 
   2  -2   5       85.48       79.52      5.97 o 
   3  -2   5      344.53      335.15      7.86 o 
   4  -2   5       92.96       94.87     13.53 o 
   5  -2   5       13.12       14.06      4.66 o 
   6  -2   5        1.79       -2.33      3.63 o 
  -6  -1   5       85.96       82.32      9.35 o 
  -5  -1   5       44.47       42.92      4.15 o 
  -4  -1   5        0.30       -0.65      1.60 o 
  -3  -1   5      198.14      193.35      5.91 o 
  -2  -1   5      704.26      751.29     10.73 o 
  -1  -1   5      879.36      921.71     10.97 o 
   0  -1   5      268.72      248.91      5.02 o 
   1  -1   5        1.12        0.92      2.30 o 
   2  -1   5      693.75      675.86      7.49 o 
   3  -1   5      522.93      536.53     12.26 o 
   4  -1   5       34.73       42.78      5.58 o 
   5  -1   5       64.58       61.28      7.29 o 
   6  -1   5        4.45        1.16      3.52 o 
  -6   0   5        9.48       13.14      4.61 o 
  -5   0   5       64.55       62.22      4.72 o 
  -4   0   5       60.90       57.05      3.94 o 
  -3   0   5      296.41      321.85      7.47 o 
  -2   0   5      702.05      722.50     10.17 o 
  -1   0   5       49.49       43.37      2.42 o 
   0   0   5       16.82       11.68      1.41 o 
   1   0   5        7.10        9.45      1.42 o 
   2   0   5     1575.66     1614.27     21.40 o 
   3   0   5        5.21        7.84      1.49 o 
   4   0   5       35.32       32.27      4.98 o 
   5   0   5        0.02        1.95      2.95 o 
   6   0   5       22.62       23.24      5.80 o 
  -6   1   5      159.02      176.44     11.89 o 
  -5   1   5       11.02       10.84      3.82 o 
  -4   1   5       15.90       18.36      2.55 o 
  -3   1   5      279.31      287.45      6.84 o 
  -2   1   5        0.21        1.35      1.04 o 
  -1   1   5      154.54      153.91      7.42 o 
   0   1   5       66.78       64.42      2.56 o 
   1   1   5        6.36        5.01      1.77 o 
   2   1   5      161.39      169.43      4.79 o 
   3   1   5      270.43      267.68      6.68 o 
   4   1   5       36.83       34.30      3.41 o 
   5   1   5       47.75       45.00      6.20 o 
   6   1   5       70.70       75.04      8.51 o 
  -5   2   5        7.18       11.65      4.06 o 
  -4   2   5        7.67       11.78      3.47 o 
  -3   2   5      122.72      135.08      4.58 o 
  -2   2   5      125.09      147.47      4.27 o 
  -1   2   5      163.23      163.51      5.23 o 
   0   2   5      153.59      155.27      3.62 o 
   1   2   5      887.77      975.09     11.17 o 
   2   2   5      934.42      979.29     18.56 o 
   3   2   5      194.77      206.04     10.61 o 
   4   2   5      155.00      150.06      5.94 o 
   5   2   5      109.19      108.36      7.97 o 
   6   2   5       14.60       10.02      4.74 o 
  -5   3   5        1.78       -2.74      2.30 o 
  -4   3   5        4.29        3.90      2.74 o 
  -3   3   5      131.51      130.63      7.86 o 
  -2   3   5       22.73       22.19      1.84 o 
  -1   3   5        7.66       11.56      1.12 o 
   0   3   5     1387.62     1420.27     12.76 o 
   1   3   5      578.38      579.10     12.26 o 
   2   3   5      297.92      319.38      7.01 o 
   3   3   5      368.53      356.38      8.21 o 
   4   3   5       31.64       32.81      3.42 o 
   5   3   5       10.95       12.22      3.68 o 
   6   3   5       30.84       15.96      4.61 o 
  -5   4   5        1.20       -0.30      3.44 o 
  -4   4   5       44.88       43.81      6.42 o 
  -3   4   5       45.29       51.42      5.85 o 
  -2   4   5      107.80      122.75      7.02 o 
  -1   4   5       63.59       55.45      4.90 o 
   0   4   5      122.75      120.89      2.76 o 
   1   4   5      833.81      895.99     10.82 o 
   2   4   5      211.81      208.12      5.68 o 
   3   4   5      433.29      417.46      9.08 o 
   4   4   5       58.00       67.17      4.67 o 
   5   4   5      481.39      473.28     15.37 o 
   6   4   5        0.24        0.05      2.90 o 
  -5   5   5       23.12       15.39      5.07 o 
  -4   5   5       39.77       42.26      6.45 o 
  -3   5   5        0.93        2.41      2.68 o 
  -2   5   5        7.19        9.75      3.33 o 
  -1   5   5      531.72      520.16     14.49 o 
   0   5   5      529.18      527.32     14.14 o 
   1   5   5       55.01       55.59      2.69 o 
   2   5   5        7.51        8.66      1.24 o 
   3   5   5       10.51       11.26      5.84 o 
   4   5   5      140.19      151.44      6.39 o 
   5   5   5        0.44       -0.63      1.74 o 
   6   5   5       57.63       50.01      7.26 o 
  -4   6   5        3.51        2.82      3.52 o 
  -3   6   5        6.21       10.27      3.82 o 
  -2   6   5        8.01       13.30      3.93 o 
  -1   6   5      325.18      331.79     12.14 o 
   0   6   5       20.25       27.47      4.61 o 
   1   6   5       12.24       11.32      3.52 o 
   2   6   5        0.56        0.22      0.76 o 
   3   6   5        0.02        0.71      1.28 o 
   4   6   5      561.34      550.97     12.20 o 
   5   6   5        0.62        1.77      1.34 o 
   6   6   5        2.94        4.97      2.38 o 
  -4   7   5        0.43       -1.98      2.38 o 
  -3   7   5        1.79        4.44      3.63 o 
  -2   7   5       12.79        7.56      3.93 o 
  -1   7   5        3.29        3.17      3.55 o 
   0   7   5        2.73        1.68      1.72 o 
   1   7   5       86.40       89.24      4.47 o 
   2   7   5        2.61        1.80      1.36 o 
   3   7   5      400.36      432.95     11.31 o 
   4   7   5       39.55       38.49      3.15 o 
   5   7   5      115.89      108.82      5.20 o 
   6   7   5       21.18       22.89      3.16 o 
  -3   8   5        0.01       -1.01      2.43 o 
  -2   8   5       18.97       15.16      5.84 o 
  -1   8   5       56.71       60.39      9.60 o 
   0   8   5       32.41       31.07      3.74 o 
   1   8   5      378.26      392.98      9.70 o 
   2   8   5        1.96        3.06      3.12 o 
   3   8   5        1.33        3.48      1.84 o 
   4   8   5       17.17       18.60      2.47 o 
   5   8   5       38.14       36.53      5.09 o 
   6   8   5       40.42       46.42      7.34 o 
  -3   9   5        1.51        2.57      4.04 o 
  -2   9   5       43.50       42.94      4.98 o 
  -1   9   5       10.20        6.57      2.91 o 
   0   9   5       20.35       20.95      3.43 o 
   1   9   5      130.12      145.49      6.54 o 
   2   9   5       39.92       42.10      6.66 o 
   3   9   5       59.41       52.99      7.31 o 
   4   9   5        6.96        5.31      3.64 o 
   5   9   5        5.26        5.62      2.80 o 
  -2  10   5       29.77       22.32      5.82 o 
  -1  10   5       22.83       25.17      4.29 o 
   0  10   5      131.97      156.16      7.50 o 
   1  10   5       27.42       21.60      5.91 o 
   2  10   5       77.90       76.80      8.56 o 
   3  10   5       16.70       20.43      5.20 o 
   4  10   5        7.97       10.78      4.31 o 
   5  10   5        2.27        1.68      3.12 o 
  -1  11   5        0.52        3.36      4.06 o 
   0  11   5      121.50      149.68     13.26 o 
   1  11   5       64.02       68.96      6.37 o 
   2  11   5       13.06       11.11      4.52 o 
   3  11   5        6.13        7.34      4.15 o 
   4  11   5       10.33        9.94      4.52 o 
   0  12   5        7.55        7.48      5.23 o 
   1  12   5        8.15       11.41      5.04 o 
   2  12   5        1.32       -0.65      3.25 o 
   3  12   5        7.13       11.57      5.01 o 
  -2 -11   6       42.27       50.74      7.75 o 
  -1 -11   6        8.55        6.83      4.58 o 
   0 -11   6        4.03        6.21      3.07 o 
  -3 -10   6       53.97       61.88      8.21 o 
  -2 -10   6       26.85       36.01      6.64 o 
  -1 -10   6       40.20       45.12      5.24 o 
   0 -10   6       33.26       32.39      7.92 o 
   1 -10   6        8.61        8.98      3.79 o 
   2 -10   6       14.30       14.90      5.88 o 
  -4  -9   6        4.91        4.04      4.23 o 
  -3  -9   6        1.33        0.87      3.87 o 
  -2  -9   6        1.08       -2.25      3.25 o 
  -1  -9   6      103.64      117.85      9.27 o 
   0  -9   6       11.14       11.15      3.16 o 
   1  -9   6        1.69        1.58      2.15 o 
   2  -9   6       58.31       67.39      5.75 o 
  -5  -8   6       19.02       16.66      5.80 o 
  -4  -8   6        0.74        0.27      3.90 o 
  -3  -8   6        9.09       16.01      4.88 o 
  -2  -8   6      187.09      189.07     10.70 o 
  -1  -8   6      117.31      121.96      8.48 o 
   0  -8   6       94.70       92.78      5.93 o 
   1  -8   6       29.76       26.24      3.62 o 
   2  -8   6        2.31        2.48      2.89 o 
   3  -8   6        1.20        0.69      2.38 o 
  -5  -7   6       36.46       49.93      7.72 o 
  -4  -7   6       63.09       70.41      7.75 o 
  -3  -7   6       22.55       27.74      5.31 o 
  -2  -7   6      476.69      473.70     15.74 o 
  -1  -7   6       93.41       96.31      7.56 o 
   0  -7   6        8.10        9.50      2.80 o 
   1  -7   6      158.61      162.89      6.70 o 
   2  -7   6        6.60        8.49      2.64 o 
   3  -7   6        3.12        2.10      2.33 o 
   4  -7   6        3.24        1.95      2.71 o 
  -5  -6   6       52.15       68.65      8.29 o 
  -4  -6   6       67.07       83.17      7.94 o 
  -3  -6   6      563.55      537.26     16.53 o 
  -2  -6   6       49.58       41.45      5.53 o 
  -1  -6   6      120.14      122.32      7.97 o 
   0  -6   6       38.81       54.87      8.55 o 
   1  -6   6        4.43        0.77      1.60 o 
   2  -6   6        0.52        2.84      1.94 o 
   3  -6   6        0.05       -2.62      1.75 o 
   4  -6   6        8.81        8.64      3.01 o 
  -5  -5   6       65.95       84.14      8.78 o 
  -4  -5   6      210.22      201.77     10.46 o 
  -3  -5   6       19.38       15.23      4.12 o 
  -2  -5   6      122.92      123.73      7.72 o 
  -1  -5   6       50.50       45.60      5.28 o 
   0  -5   6        0.51       -0.38      1.48 o 
   1  -5   6      145.83      144.80      5.74 o 
   2  -5   6        3.75        3.63      1.97 o 
   3  -5   6        0.28        0.52      1.82 o 
   4  -5   6       51.69       53.98      4.91 o 
   5  -5   6       25.29       30.10      6.72 o 
  -6  -4   6       29.48       31.67      6.53 o 
  -5  -4   6       57.84       58.62      7.21 o 
  -4  -4   6       79.18       89.92      7.67 o 
  -3  -4   6       23.05       20.86      4.31 o 
  -2  -4   6        0.17       -0.49      2.14 o 
  -1  -4   6      482.39      526.46      8.99 o 
   0  -4   6      129.72      131.90      3.97 o 
   1  -4   6        0.01       -0.28      1.29 o 
   2  -4   6       44.77       42.54      3.90 o 
   3  -4   6       43.97       44.40      3.97 o 
   4  -4   6      104.14      107.77      5.85 o 
   5  -4   6        8.52       14.06      4.90 o 
  -6  -3   6       11.39       10.05      4.85 o 
  -5  -3   6      164.76      171.51     10.08 o 
  -4  -3   6      587.60      572.69     16.96 o 
  -3  -3   6        7.34        7.86      3.12 o 
  -2  -3   6       57.06       55.29      5.09 o 
  -1  -3   6      656.13      678.50     10.10 o 
   0  -3   6       45.45       45.87      2.59 o 
   1  -3   6      124.08      104.97      4.38 o 
   2  -3   6       15.51       14.35      2.43 o 
   3  -3   6      137.05      138.78      5.61 o 
   4  -3   6       53.17       56.92     13.03 o 
   5  -3   6        2.27        0.70      3.33 o 
  -6  -2   6        0.00        1.24      2.45 o 
  -5  -2   6       27.80       31.98      4.21 o 
  -4  -2   6      133.55      136.17      6.07 o 
  -3  -2   6       56.54       53.54      6.20 o 
  -2  -2   6      342.51      352.09      7.72 o 
  -1  -2   6      392.51      352.95      6.99 o 
   0  -2   6        6.04       10.84      1.64 o 
   1  -2   6       37.26       33.74      2.15 o 
   2  -2   6        1.56        1.42      3.35 o 
   3  -2   6      314.53      331.73     10.74 o 
   4  -2   6       12.64       11.92      3.74 o 
   5  -2   6       11.16        8.67      4.23 o 
   6  -2   6        1.04        1.87      4.12 o 
  -6  -1   6        0.78        3.60      3.60 o 
  -5  -1   6      531.73      531.12     14.58 o 
  -4  -1   6       18.30       19.87      2.96 o 
  -3  -1   6       35.42       39.18      3.37 o 
  -2  -1   6      239.35      261.05      8.17 o 
  -1  -1   6       80.27      102.99      8.74 o 
   0  -1   6      523.42      506.93      7.84 o 
   1  -1   6       82.51       82.32      3.14 o 
   2  -1   6       96.62       91.84      5.50 o 
   3  -1   6       16.81       23.23      4.33 o 
   4  -1   6       17.18       14.39      3.85 o 
   5  -1   6       17.30       24.00      5.53 o 
   6  -1   6        2.42        3.01      4.17 o 
  -6   0   6       34.17       36.60      7.13 o 
  -5   0   6       62.54       71.79      8.26 o 
  -4   0   6        7.12        6.29      2.07 o 
  -3   0   6       31.68       33.81      3.07 o 
  -2   0   6       82.82       64.63      3.43 o 
  -1   0   6       71.12       77.70      3.78 o 
   0   0   6       29.20       36.88      2.78 o 
   1   0   6      151.75      166.64      9.59 o 
   2   0   6       10.03        9.75      1.65 o 
   3   0   6      230.64      235.42      7.14 o 
   4   0   6       87.67       85.74      7.37 o 
   5   0   6       39.53       52.20      7.04 o 
   6   0   6        3.39       -0.98      3.47 o 
  -5   1   6        1.63        0.76      2.76 o 
  -4   1   6        1.50       -1.16      2.00 o 
  -3   1   6       24.41       22.82      2.52 o 
  -2   1   6      154.82      174.46      5.00 o 
  -1   1   6      409.03      400.00      6.99 o 
   0   1   6       24.44       24.67      2.40 o 
   1   1   6     1651.65     1704.34     16.60 o 
   2   1   6      633.72      648.44     10.04 o 
   3   1   6       83.28       74.11      3.77 o 
   4   1   6      123.58      110.93      7.73 o 
   5   1   6        9.45        5.58      3.47 o 
   6   1   6       10.38        8.53      4.50 o 
  -5   2   6        2.18       -0.54      2.66 o 
  -4   2   6        3.50        2.79      2.90 o 
  -3   2   6      119.37      119.53      7.72 o 
  -2   2   6        0.39        0.50      1.05 o 
  -1   2   6       80.81       82.72      3.13 o 
   0   2   6       80.04       64.68      2.69 o 
   1   2   6      939.54      995.93     11.93 o 
   2   2   6      111.05      106.89      4.24 o 
   3   2   6      200.49      184.50      5.88 o 
   4   2   6      185.69      190.80     10.13 o 
   5   2   6        2.91        2.93      2.55 o 
   6   2   6       43.62       43.10      7.18 o 
  -5   3   6        1.22        3.03      3.41 o 
  -4   3   6       30.17       23.81      4.96 o 
  -3   3   6       72.55       84.90      7.37 o 
  -2   3   6       10.74        7.67      2.87 o 
  -1   3   6      150.25      138.72      3.50 o 
   0   3   6      798.66      858.41     10.04 o 
   1   3   6      238.84      229.04      5.46 o 
   2   3   6      163.90      157.26      5.07 o 
   3   3   6        0.11        0.33      1.21 o 
   4   3   6       62.45       66.84      4.56 o 
   5   3   6       32.31       31.45      4.66 o 
   6   3   6       52.65       51.77      7.48 o 
  -5   4   6       11.14       16.06      4.98 o 
  -4   4   6      107.31      111.32     10.02 o 
  -3   4   6       36.62       44.08      6.07 o 
  -2   4   6       27.28       28.99      4.55 o 
  -1   4   6        6.66        6.04      2.66 o 
   0   4   6      870.13      869.56      9.56 o 
   1   4   6       63.89       73.57      3.18 o 
   2   4   6       28.16       23.59      2.53 o 
   3   4   6        0.26        0.74      1.12 o 
   4   4   6        7.63       11.29      2.45 o 
   5   4   6        1.10       -0.34      1.80 o 
   6   4   6        0.01       -0.03      2.44 o 
  -4   5   6       54.64       56.24      7.29 o 
  -3   5   6        0.38        0.51      2.90 o 
  -2   5   6       22.30       21.29      4.20 o 
  -1   5   6       19.84       24.14      4.47 o 
   0   5   6      177.06      177.50      8.72 o 
   1   5   6       76.04       72.72      3.81 o 
   2   5   6       98.10       93.55      6.20 o 
   3   5   6        0.05        1.70      1.46 o 
   4   5   6       13.00       13.74      2.59 o 
   5   5   6       35.26       27.75      3.93 o 
   6   5   6       34.31       31.10      6.20 o 
  -4   6   6        7.31        5.31      4.06 o 
  -3   6   6       13.86       16.96      4.55 o 
  -2   6   6        2.42       -1.35      2.79 o 
  -1   6   6        5.33        4.17      3.41 o 
   0   6   6      141.25      147.27      8.83 o 
   1   6   6      106.60      107.23      7.72 o 
   2   6   6      364.52      333.69      9.97 o 
   3   6   6       54.26       60.62      4.18 o 
   4   6   6       97.69       96.68      9.67 o 
   5   6   6       42.79       51.22      5.07 o 
   6   6   6       46.67       43.32      3.38 o 
  -4   7   6        3.81        2.66      4.23 o 
  -3   7   6        0.34        0.76      3.71 o 
  -2   7   6        2.18        6.75      4.01 o 
  -1   7   6      287.61      286.39     12.54 o 
   0   7   6        0.66        2.17      3.49 o 
   1   7   6       30.65       29.99      5.47 o 
   2   7   6      461.41      493.04     16.88 o 
   3   7   6       50.75       54.55      3.13 o 
   4   7   6        9.39       12.24      2.17 o 
   5   7   6        7.76       11.56      2.43 o 
   6   7   6        1.45        0.66      2.00 o 
  -3   8   6        3.25        7.07      3.04 o 
  -2   8   6       46.83       65.18      7.78 o 
  -1   8   6       36.17       49.93      6.85 o 
   0   8   6      101.09       99.16      5.61 o 
   1   8   6      134.81      146.08      9.93 o 
   2   8   6       38.43       33.92      6.18 o 
   3   8   6        0.62        1.11      2.90 o 
   4   8   6       68.85       78.50      4.16 o 
   5   8   6       10.88       15.04      2.70 o 
   6   8   6        1.17        0.28      2.06 o 
  -2   9   6       35.93       29.26      4.54 o 
  -1   9   6        0.40        2.67      2.43 o 
   0   9   6        0.35        0.65      2.19 o 
   1   9   6      502.58      516.10     16.04 o 
   2   9   6      186.81      160.51     10.57 o 
   3   9   6       56.01       58.35      7.69 o 
   4   9   6        0.01        5.72      3.49 o 
   5   9   6       10.45       17.75      3.80 o 
  -2  10   6        0.09        2.57      3.26 o 
  -1  10   6        8.30        9.14      4.16 o 
   0  10   6        4.79        3.34      2.93 o 
   1  10   6        0.06        1.09      2.41 o 
   2  10   6       96.11      114.68     10.19 o 
   3  10   6        4.48        6.58      3.68 o 
   4  10   6       22.45       19.61      5.61 o 
   5  10   6       11.19       15.50      5.93 o 
  -1  11   6        1.07        2.97      3.20 o 
   0  11   6       39.40       50.43      5.81 o 
   1  11   6       41.34       55.29      8.32 o 
   2  11   6       24.23       29.75      6.31 o 
   3  11   6        4.20       -0.24      3.31 o 
   4  11   6       15.13       20.51      6.15 o 
   1  12   6       59.15       66.51      8.99 o 
   2  12   6        3.02        8.72      4.61 o 
   3  12   6       43.58       51.96      8.53 o 
  -3 -10   7        4.90        1.57      4.28 o 
  -2 -10   7        0.02        1.52      4.25 o 
  -1 -10   7      121.60      121.40      9.97 o 
   0 -10   7        9.50        8.02      4.82 o 
   1 -10   7       16.57       19.88      5.39 o 
  -4  -9   7       51.65       54.99      8.51 o 
  -3  -9   7       38.80       44.40      7.45 o 
  -2  -9   7       37.07       42.40      6.99 o 
  -1  -9   7       52.18       45.79      6.66 o 
   0  -9   7       42.43       37.29      7.11 o 
   1  -9   7        0.57       -0.16      2.14 o 
   2  -9   7       16.37       10.50      5.35 o 
  -4  -8   7       64.54       62.12      8.18 o 
  -3  -8   7       65.31       64.04      8.02 o 
  -2  -8   7      145.13      155.69     10.24 o 
  -1  -8   7       20.59       46.90      6.72 o 
   0  -8   7       28.39       33.93      9.28 o 
   1  -8   7       10.29        6.28      2.65 o 
   2  -8   7        2.04        3.48      2.42 o 
   3  -8   7        3.78        1.10      2.58 o 
  -5  -7   7       44.98       41.69      7.72 o 
  -4  -7   7       45.13       57.57      7.61 o 
  -3  -7   7      156.59      147.46     10.00 o 
  -2  -7   7       38.95       37.71      5.96 o 
  -1  -7   7       76.64       70.11      7.31 o 
   0  -7   7        1.27        0.31      1.87 o 
   1  -7   7        4.68        2.30      2.03 o 
   2  -7   7        2.44        2.47      2.22 o 
   3  -7   7        0.00        4.02      4.01 o 
   4  -7   7        0.32        1.90      2.80 o 
  -5  -6   7       12.99       13.57      5.61 o 
  -4  -6   7       31.24       27.01      5.58 o 
  -3  -6   7        2.00        1.16      2.84 o 
  -2  -6   7        0.65       -0.51      2.60 o 
  -1  -6   7        0.01        0.30      2.87 o 
   0  -6   7      137.13      147.67      8.59 o 
   1  -6   7        3.59        2.67      2.53 o 
   2  -6   7        0.07        0.27      1.81 o 
   3  -6   7        3.28        5.53      2.39 o 
   4  -6   7        0.27       -2.21      2.37 o 
  -5  -5   7        6.13        1.73      3.98 o 
  -4  -5   7       63.34       71.36      7.56 o 
  -3  -5   7      586.02      494.56     16.17 o 
  -2  -5   7        3.02        2.33      2.71 o 
  -1  -5   7       12.97       11.41      3.66 o 
   0  -5   7      193.93      194.13      9.48 o 
   1  -5   7        0.01        0.30      1.39 o 
   2  -5   7       46.56       62.37      4.85 o 
   3  -5   7        2.72        0.10      3.43 o 
   4  -5   7        4.27        5.65      2.57 o 
   5  -5   7        0.56        1.11      4.04 o 
  -5  -4   7        5.69        6.56      4.28 o 
  -4  -4   7       75.31       74.82      7.48 o 
  -3  -4   7       76.42       73.36      6.72 o 
  -2  -4   7       38.99       36.26      5.00 o 
  -1  -4   7      171.01      163.36      5.24 o 
   0  -4   7      203.65      193.05      8.94 o 
   1  -4   7       25.65       30.83      4.25 o 
   2  -4   7        4.70        3.23      1.74 o 
   3  -4   7        9.72       11.53      2.59 o 
   4  -4   7       38.86       46.47      4.53 o 
   5  -4   7        1.91        5.99      4.25 o 
  -5  -3   7       20.30       24.77      4.75 o 
  -4  -3   7      338.11      320.91      9.62 o 
  -3  -3   7       40.46       41.40      3.80 o 
  -2  -3   7       92.53       91.99      4.47 o 
  -1  -3   7      103.25       99.84      4.62 o 
   0  -3   7        0.03        0.51      1.12 o 
   1  -3   7      325.01      302.91     10.46 o 
   2  -3   7       18.33       20.36      3.20 o 
   3  -3   7       42.10       50.39      4.13 o 
   4  -3   7       11.88       14.87      4.61 o 
   5  -3   7        0.18       -0.62      3.31 o 
  -5  -2   7       16.02       18.31      3.86 o 
  -4  -2   7      121.87      114.10      5.81 o 
  -3  -2   7       21.23       20.11      2.88 o 
  -2  -2   7       37.51       30.59      2.99 o 
  -1  -2   7      177.03      141.68      4.79 o 
   0  -2   7       35.02       30.40      2.43 o 
   1  -2   7        4.86        9.28      1.61 o 
   2  -2   7        9.90        9.48      2.60 o 
   3  -2   7       13.62       15.07      2.55 o 
   4  -2   7        9.64        6.04      3.33 o 
   5  -2   7       20.77       23.57      5.63 o 
  -5  -1   7        0.16        0.82      2.49 o 
  -4  -1   7       13.39       16.16      3.05 o 
  -3  -1   7       25.25       26.02      6.33 o 
  -2  -1   7        1.84        1.85      1.50 o 
  -1  -1   7        0.34        3.77      1.45 o 
   0  -1   7      387.02      379.39      7.27 o 
   1  -1   7       28.59       23.35      2.28 o 
   2  -1   7      306.18      328.22      6.84 o 
   3  -1   7       51.48       45.19      5.28 o 
   4  -1   7       23.97       27.99      5.15 o 
   5  -1   7       31.07       32.37      6.42 o 
   6  -1   7       10.34       15.50      5.91 o 
  -5   0   7       15.73       16.44      4.85 o 
  -4   0   7        0.40       -0.39      1.86 o 
  -3   0   7        7.59        3.63      4.67 o 
  -2   0   7       65.86       69.88      7.10 o 
  -1   0   7       43.34       47.29      3.03 o 
   0   0   7       59.90       57.80      3.00 o 
   1   0   7       35.39       39.81      2.77 o 
   2   0   7      682.18      675.92     14.24 o 
   3   0   7        1.52        1.88      1.30 o 
   4   0   7       64.91       77.45      7.18 o 
   5   0   7       79.14       90.54      8.97 o 
   6   0   7        5.03        5.66      4.39 o 
  -5   1   7        4.41        1.41      3.39 o 
  -4   1   7        2.11        0.57      2.57 o 
  -3   1   7        0.44       -0.76      1.40 o 
  -2   1   7      149.41      131.46      4.72 o 
  -1   1   7        7.26        6.69      1.57 o 
   0   1   7       75.60       81.19      7.82 o 
   1   1   7      273.51      278.59      6.39 o 
   2   1   7       11.65       20.52      3.40 o 
   3   1   7      203.16      206.48      6.27 o 
   4   1   7        5.37        4.92      1.89 o 
   5   1   7       96.57       87.12      8.45 o 
   6   1   7        2.88        8.67      4.69 o 
  -5   2   7        6.99        6.15      3.93 o 
  -4   2   7       35.60       34.79      6.04 o 
  -3   2   7      120.54      117.47      8.02 o 
  -2   2   7        6.15        5.44      1.66 o 
  -1   2   7       95.25       90.91      3.51 o 
   0   2   7       39.89       61.71      2.91 o 
   1   2   7      625.24      648.09      9.99 o 
   2   2   7       11.56       21.03      2.48 o 
   3   2   7        5.70        5.85      1.65 o 
   4   2   7        2.37        0.24      1.77 o 
   5   2   7       35.59       43.79      4.74 o 
   6   2   7       40.30       36.03      6.42 o 
  -5   3   7        4.79        1.06      3.60 o 
  -4   3   7        9.29       12.35      4.33 o 
  -3   3   7      349.32      360.27     14.14 o 
  -2   3   7        2.57        6.58      2.76 o 
  -1   3   7        0.19        2.28      2.41 o 
   0   3   7       84.20       77.71      3.17 o 
   1   3   7      413.78      445.96      8.17 o 
   2   3   7      225.96      228.85      7.21 o 
   3   3   7       10.23        7.94      2.80 o 
   4   3   7        0.11       -0.38      1.44 o 
   5   3   7       20.84       14.99      3.19 o 
   6   3   7        0.73        0.89      2.66 o 
  -4   4   7        1.07       -3.82      2.93 o 
  -3   4   7       23.64       23.92      5.20 o 
  -2   4   7       65.75       69.81      6.61 o 
  -1   4   7        1.06        2.38      2.38 o 
   0   4   7        5.10        8.10      3.28 o 
   1   4   7       13.18       10.81      5.81 o 
   2   4   7      180.18      173.63      5.68 o 
   3   4   7      187.38      176.18      6.98 o 
   4   4   7       40.35       43.29      4.05 o 
   5   4   7        1.23        0.12      1.89 o 
   6   4   7       19.33       25.76      5.88 o 
  -4   5   7       82.32       88.99      9.05 o 
  -3   5   7        6.13       20.43      4.96 o 
  -2   5   7        8.41       15.90      4.23 o 
  -1   5   7       26.57       29.31      5.12 o 
   0   5   7      294.94      295.87     11.95 o 
   1   5   7        5.56        2.47      3.06 o 
   2   5   7       14.60       12.15      2.07 o 
   3   5   7      999.67      987.17     35.18 o 
   4   5   7       55.07       49.36      4.36 o 
   5   5   7      104.86      113.26      6.74 o 
   6   5   7        3.84        3.55      2.67 o 
  -4   6   7       36.17       21.67      5.91 o 
  -3   6   7        4.66        8.07      4.23 o 
  -2   6   7        0.53        2.30      3.33 o 
  -1   6   7      136.08      128.20      8.51 o 
   0   6   7       12.73       17.55      4.66 o 
   1   6   7      193.23      186.33     10.13 o 
   2   6   7      117.67      122.58      5.66 o 
   3   6   7        3.24        1.13      1.63 o 
   4   6   7      264.43      276.47      8.84 o 
   5   6   7       33.23       31.78      4.35 o 
   6   6   7        3.42        0.71      2.74 o 
  -3   7   7        0.34        0.81      3.90 o 
  -2   7   7        0.24        5.04      4.25 o 
  -1   7   7       16.76       14.44      4.90 o 
   0   7   7       11.85        5.93      4.42 o 
   1   7   7       12.38        7.78      4.06 o 
   2   7   7     1257.96     1185.27     27.58 o 
   3   7   7       66.75       52.97      4.12 o 
   4   7   7      107.12      127.94      6.20 o 
   5   7   7        3.93        4.27      2.58 o 
   6   7   7        0.05        0.25      1.86 o 
  -3   8   7        0.47       -2.87      4.06 o 
  -2   8   7       33.87       39.50      7.02 o 
  -1   8   7        0.88        5.34      4.28 o 
   0   8   7       20.43       19.56      5.58 o 
   1   8   7        7.63        4.78      3.67 o 
   2   8   7       63.80       72.55      8.15 o 
   3   8   7      405.28      393.83     16.44 o 
   4   8   7        0.04        3.71      3.93 o 
   5   8   7       16.35       16.40      2.86 o 
  -2   9   7        2.24        2.44      2.95 o 
  -1   9   7        1.19        3.10      2.61 o 
   0   9   7        0.14        2.47      2.42 o 
   1   9   7       84.45       81.92      8.26 o 
   2   9   7        8.42       10.65      4.63 o 
   3   9   7        1.98        3.28      3.31 o 
   4   9   7        2.22        2.71      3.85 o 
   5   9   7        3.22        7.59      4.88 o 
  -1  10   7        0.00       -0.23      2.80 o 
   0  10   7       36.69       37.80      4.79 o 
   1  10   7        3.18        9.81      4.61 o 
   2  10   7       36.44       36.71      7.13 o 
   3  10   7       21.19       18.23      5.28 o 
   4  10   7       45.06       45.95      8.21 o 
   0  11   7       22.76       26.17      4.62 o 
   1  11   7        0.11        1.90      4.06 o 
   2  11   7       22.45       21.32      5.77 o 
   3  11   7       16.20       16.04      4.98 o 
   4  11   7       10.08       21.24      5.96 o 
  -2 -10   8       12.31       13.60      5.72 o 
  -1 -10   8        6.54       15.60      5.53 o 
   0 -10   8       20.08       25.14      5.80 o 
  -3  -9   8        8.06        5.69      4.63 o 
  -2  -9   8       54.32       80.24      8.99 o 
  -1  -9   8        8.97        2.06      3.79 o 
   0  -9   8       10.30       10.46      4.39 o 
   1  -9   8        1.58        1.20      2.39 o 
  -4  -8   8        0.11       -4.80      3.20 o 
  -3  -8   8       19.06       29.34      6.53 o 
  -2  -8   8        1.13       -2.49      2.79 o 
  -1  -8   8       11.76       11.57      4.66 o 
   0  -8   8        1.08        0.89      3.28 o 
   1  -8   8       24.56       29.21      4.38 o 
   2  -8   8        0.02        1.34      2.62 o 
  -4  -7   8       13.02       17.01      5.45 o 
  -3  -7   8       37.47       46.60      7.02 o 
  -2  -7   8      103.98       96.20      8.89 o 
  -1  -7   8        6.10        4.15      3.71 o 
   0  -7   8        5.09       12.68      4.23 o 
   1  -7   8       37.97       40.38      4.52 o 
   2  -7   8        2.47        4.27      2.63 o 
   3  -7   8        3.53        6.79      2.93 o 
  -4  -6   8        1.80       -0.19      3.31 o 
  -3  -6   8        0.05        0.81      2.95 o 
  -2  -6   8       77.33       81.16      7.67 o 
  -1  -6   8       21.52       30.26      5.72 o 
   0  -6   8       31.81       41.02      5.82 o 
   1  -6   8      103.92      107.42      5.86 o 
   2  -6   8       25.25       29.50      4.16 o 
   3  -6   8        0.08        0.79      2.19 o 
   4  -6   8        0.08        1.75      2.63 o 
  -5  -5   8        1.65       -0.10      2.98 o 
  -4  -5   8       16.54       15.02      3.49 o 
  -3  -5   8       66.80       69.43      5.17 o 
  -2  -5   8       82.27       86.15      4.80 o 
  -1  -5   8       58.50       72.93      6.91 o 
   0  -5   8       45.03       37.09      5.36 o 
   1  -5   8       46.85       45.32      5.53 o 
   2  -5   8       57.57       64.78      5.10 o 
   3  -5   8       17.77       18.58      3.44 o 
   4  -5   8        0.22        5.38      4.12 o 
  -5  -4   8        0.96       -1.59      3.94 o 
  -4  -4   8        3.49       -1.43      2.30 o 
  -3  -4   8      311.87      286.33      8.88 o 
  -2  -4   8       16.85       17.47      2.81 o 
  -1  -4   8       15.21       23.57      3.68 o 
   0  -4   8      147.14      144.61      8.13 o 
   1  -4   8       55.52       48.71      5.39 o 
   2  -4   8        5.61        3.78      3.56 o 
   3  -4   8       45.44       46.90      4.54 o 
   4  -4   8        4.49        6.07      3.85 o 
   5  -4   8        0.00        1.14      4.15 o 
  -5  -3   8       52.68       67.18      5.99 o 
  -4  -3   8        0.07        1.35      2.35 o 
  -3  -3   8       34.63       40.64      4.13 o 
  -2  -3   8       10.06       10.92      2.44 o 
  -1  -3   8       16.98       19.58      4.02 o 
   0  -3   8       15.72       18.20      2.35 o 
   1  -3   8       70.92       63.66      5.66 o 
   2  -3   8       17.27       24.19      4.52 o 
   3  -3   8        8.83        8.39      3.89 o 
   4  -3   8        0.01       -1.06      2.66 o 
   5  -3   8        7.81       12.11      4.77 o 
  -5  -2   8        1.22        1.77      2.88 o 
  -4  -2   8      101.48       97.52      6.50 o 
  -3  -2   8        6.20        1.55      1.98 o 
  -2  -2   8        1.20       -0.05      1.52 o 
  -1  -2   8       52.25       50.14      3.49 o 
   0  -2   8       18.71       17.63      2.33 o 
   1  -2   8        2.87        2.36      1.68 o 
   2  -2   8      139.68      143.53      8.05 o 
   3  -2   8      214.84      236.78     11.22 o 
   4  -2   8        1.53        2.68      3.14 o 
   5  -2   8        8.01        6.45      4.04 o 
  -5  -1   8        4.06       -1.54      4.20 o 
  -4  -1   8        4.88        6.28      2.69 o 
  -3  -1   8       11.36        7.25      2.46 o 
  -2  -1   8       11.67       12.62      2.36 o 
  -1  -1   8      350.80      325.06     23.91 o 
   0  -1   8        0.66       -0.02      1.25 o 
   1  -1   8        3.36        1.40      1.33 o 
   2  -1   8       97.74       98.96      6.50 o 
   3  -1   8        7.35        7.12      2.90 o 
   4  -1   8       70.65       79.30      7.75 o 
   5  -1   8        5.45        2.36      3.60 o 
  -5   0   8        0.07        0.00      2.71 o 
  -4   0   8       47.22       53.23      7.72 o 
  -3   0   8       23.95       20.89      2.99 o 
  -2   0   8      143.18      132.96      6.49 o 
  -1   0   8       54.44       65.18      3.63 o 
   0   0   8       38.01       40.41      2.91 o 
   1   0   8        1.54       -0.61      1.04 o 
   2   0   8      286.15      253.10      6.63 o 
   3   0   8       19.13       13.92      3.47 o 
   4   0   8        0.27        1.52      2.17 o 
   5   0   8        0.02       -1.52      2.84 o 
   6   0   8       14.57       18.83      6.31 o 
  -5   1   8        8.48       11.19      4.63 o 
  -4   1   8       10.45       12.49      4.44 o 
  -3   1   8        0.52        3.36      3.36 o 
  -2   1   8      958.44      911.35     13.15 o 
  -1   1   8        3.30        2.30      1.44 o 
   0   1   8        1.17        2.59      1.30 o 
   1   1   8      357.64      332.47      7.48 o 
   2   1   8       32.08       36.76      3.14 o 
   3   1   8       56.46       57.09      4.81 o 
   4   1   8        0.00        2.00      2.41 o 
   5   1   8       22.75       19.80      4.96 o 
   6   1   8        5.51        3.58      3.60 o 
  -5   2   8       20.70       21.54      5.96 o 
  -4   2   8        3.00        8.86      4.09 o 
  -3   2   8        9.30        7.34      3.47 o 
  -2   2   8      317.05      305.00     12.30 o 
  -1   2   8      109.53      113.05      4.15 o 
   0   2   8      257.02      220.63      7.37 o 
   1   2   8        2.52        4.53      1.50 o 
   2   2   8        4.49        2.67      2.60 o 
   3   2   8       67.66       66.61      4.19 o 
   4   2   8      118.12      126.35      7.94 o 
   5   2   8        1.30       -1.08      2.47 o 
   6   2   8       24.22       22.19      5.66 o 
  -4   3   8        4.90        7.80      4.20 o 
  -3   3   8      176.63      219.60     11.78 o 
  -2   3   8       18.33       15.20      4.42 o 
  -1   3   8       28.51       32.37      4.88 o 
   0   3   8      192.59      192.38      7.86 o 
   1   3   8       17.52       16.48      2.23 o 
   2   3   8        9.03       14.02      2.86 o 
   3   3   8       21.12       20.62      6.10 o 
   4   3   8      919.88      883.19     21.70 o 
   5   3   8        4.48        0.89      2.03 o 
   6   3   8       32.26       32.27      6.47 o 
  -4   4   8       57.87       60.79      8.29 o 
  -3   4   8      151.75      152.68     10.05 o 
  -2   4   8       11.59        9.70      3.82 o 
  -1   4   8       97.70       93.95      7.31 o 
   0   4   8      156.16      144.02      8.83 o 
   1   4   8       65.23       62.33      3.43 o 
   2   4   8       82.45       78.23      5.23 o 
   3   4   8       97.37       88.63     10.67 o 
   4   4   8       78.77       74.55     16.88 o 
   5   4   8      264.65      295.76     14.17 o 
   6   4   8        8.19        7.22      4.50 o 
  -4   5   8        8.22        9.08      4.71 o 
  -3   5   8        9.65        6.83      4.20 o 
  -2   5   8       16.97       14.33      4.36 o 
  -1   5   8        6.63        3.85      3.44 o 
   0   5   8        5.14        6.10      3.82 o 
   1   5   8       49.69       52.80      6.58 o 
   2   5   8       75.32       77.43      4.21 o 
   3   5   8     1050.22     1026.99     20.52 o 
   4   5   8        8.36        5.45      2.25 o 
   5   5   8       24.37       32.99      4.31 o 
   6   5   8       17.17       15.19      5.17 o 
  -3   6   8        3.44        1.98      3.85 o 
  -2   6   8        1.22        3.49      3.82 o 
  -1   6   8       63.90       58.11      7.04 o 
   0   6   8       83.50       73.66      7.56 o 
   1   6   8        9.17       10.54      4.88 o 
   2   6   8       13.29       18.37      5.23 o 
   3   6   8      151.67      167.32     10.46 o 
   4   6   8      167.41      162.61      6.97 o 
   5   6   8        0.81        0.63      2.01 o 
   6   6   8        0.13        2.12      2.80 o 
  -3   7   8        0.01        2.47      4.36 o 
  -2   7   8       52.01       58.35      7.83 o 
  -1   7   8        6.92        1.11      3.77 o 
   0   7   8        1.82        2.93      4.17 o 
   1   7   8        8.60       13.87      5.07 o 
   2   7   8       12.82       12.73      4.74 o 
   3   7   8        8.65        8.75      4.09 o 
   4   7   8        1.87       -0.36      2.00 o 
   5   7   8        0.19        0.58      2.13 o 
  -2   8   8        2.06        1.35      4.33 o 
  -1   8   8        5.00        5.39      4.42 o 
   0   8   8        0.03       -2.84      3.39 o 
   1   8   8       90.40       78.29      8.56 o 
   2   8   8        0.15        0.24      3.25 o 
   3   8   8       10.66        6.69      4.33 o 
   4   8   8        9.69       10.43      4.85 o 
   5   8   8       23.38       23.84      6.37 o 
  -2   9   8        8.53        5.72      5.09 o 
  -1   9   8       12.80       11.89      5.61 o 
   0   9   8        8.08        9.92      3.58 o 
   1   9   8      115.60      110.67     10.38 o 
   2   9   8       18.30       24.84      6.20 o 
   3   9   8       35.51       43.92      7.40 o 
   4   9   8       22.41       15.79      5.45 o 
   5   9   8       55.22       60.25      9.59 o 
  -1  10   8        0.02        0.55      2.63 o 
   0  10   8       48.99       52.17      8.11 o 
   1  10   8       51.01       54.51      8.29 o 
   2  10   8       79.81       85.04      9.94 o 
   3  10   8       18.30       17.61      5.42 o 
   4  10   8       36.15       54.42      8.99 o 
   1  11   8       36.25       31.94      7.13 o 
   2  11   8       15.29       11.11      5.39 o 
   3  11   8        8.12        8.32      4.66 o 
  -2  -9   9       25.26       40.34      7.72 o 
  -1  -9   9        8.88        3.22      4.17 o 
   0  -9   9        2.88        5.09      4.01 o 
   1  -9   9        0.04        5.26      4.04 o 
  -3  -8   9       22.96       26.68      6.20 o 
  -2  -8   9       18.09       16.09      5.63 o 
  -1  -8   9       74.71       77.02      8.51 o 
   0  -8   9        0.76        0.65      3.20 o 
   1  -8   9        0.06       -1.90      3.06 o 
   2  -8   9       29.51       29.72      4.90 o 
  -4  -7   9       17.89        9.86      5.17 o 
  -3  -7   9       18.09       17.69      5.34 o 
  -2  -7   9       16.38       23.00      5.61 o 
  -1  -7   9       17.78       22.38      5.55 o 
   0  -7   9        3.95        2.95      3.06 o 
   1  -7   9       12.30       15.47      4.42 o 
   2  -7   9       21.65       18.73      3.79 o 
   3  -7   9       12.53        9.65      3.27 o 
  -4  -6   9        2.51        1.21      3.13 o 
  -3  -6   9        0.78       -1.87      3.05 o 
  -2  -6   9      248.66      274.71     13.03 o 
  -1  -6   9        0.02        0.35      2.71 o 
   0  -6   9        2.17        0.98      2.84 o 
   1  -6   9       28.63       25.52      5.12 o 
   2  -6   9       21.35       21.91      3.81 o 
   3  -6   9       21.73       19.78      3.89 o 
  -4  -5   9      102.29       85.83     10.81 o 
  -3  -5   9        5.92       15.73      3.52 o 
  -2  -5   9        8.62        7.37      3.63 o 
  -1  -5   9        1.12        2.55      2.93 o 
   0  -5   9       19.14       23.76      4.69 o 
   1  -5   9        5.13        8.05      3.33 o 
   2  -5   9       29.79       26.20      5.34 o 
   3  -5   9       36.35       46.47      5.00 o 
   4  -5   9        2.71        1.87      3.82 o 
  -4  -4   9       14.32       20.58      3.98 o 
  -3  -4   9       77.28       78.72      7.21 o 
  -2  -4   9       18.16       12.13      2.81 o 
  -1  -4   9        9.09       13.00      3.96 o 
   0  -4   9       43.96       42.32      5.50 o 
   1  -4   9        8.34       11.13      3.12 o 
   2  -4   9       17.89       23.19      4.88 o 
   3  -4   9       16.43       15.67      3.15 o 
   4  -4   9       50.65       35.14      6.64 o 
  -5  -3   9       32.47       38.12      5.27 o 
  -4  -3   9        1.57        4.67      2.75 o 
  -3  -3   9        3.14        1.97      2.29 o 
  -2  -3   9        0.25        0.12      2.14 o 
  -1  -3   9        3.64        3.38      1.82 o 
   0  -3   9      278.74      286.71     11.38 o 
   1  -3   9        1.28        1.76      2.00 o 
   2  -3   9        2.09        5.99      2.74 o 
   3  -3   9       89.18      108.23      8.86 o 
   4  -3   9        0.53        1.16      3.28 o 
   5  -3   9        6.22        6.85      4.66 o 
  -5  -2   9        2.58        5.23      5.31 o 
  -4  -2   9        4.79        2.18      2.39 o 
  -3  -2   9       58.03       62.22      4.86 o 
  -2  -2   9        0.02       -0.59      2.37 o 
  -1  -2   9       46.47       47.77      3.66 o 
   0  -2   9      134.00      132.82      5.01 o 
   1  -2   9       56.31       52.42      5.26 o 
   2  -2   9      203.16      203.70     10.11 o 
   3  -2   9       68.73       68.35      6.99 o 
   4  -2   9       11.18       20.07      5.15 o 
   5  -2   9        0.06        0.49      3.47 o 
  -5  -1   9        0.08        2.87      4.82 o 
  -4  -1   9        4.66        7.10      4.52 o 
  -3  -1   9        1.33       -0.68      2.13 o 
  -2  -1   9       30.54       33.44      3.45 o 
  -1  -1   9      839.98      791.39     12.66 o 
   0  -1   9        0.91       -1.01      1.31 o 
   1  -1   9      238.61      223.50      6.49 o 
   2  -1   9      289.40      295.33     11.84 o 
   3  -1   9       12.92       12.95      3.63 o 
   4  -1   9        3.24        8.48      3.74 o 
   5  -1   9        0.12       -3.12      3.25 o 
  -5   0   9       13.78        8.70      6.10 o 
  -4   0   9       22.57       17.83      5.53 o 
  -3   0   9        3.95        3.35      2.22 o 
  -2   0   9       86.77       85.29      4.73 o 
  -1   0   9      783.90      768.56     12.21 o 
   0   0   9      272.60      269.16      6.93 o 
   1   0   9      642.28      637.33     11.04 o 
   2   0   9        2.35        1.98      1.43 o 
   3   0   9        0.01       -0.92      1.65 o 
   4   0   9        3.78       -0.43      2.11 o 
   5   0   9       52.55       27.80      5.91 o 
  -4   1   9        0.44       -1.52      3.33 o 
  -3   1   9       73.75       74.93      8.07 o 
  -2   1   9      106.36      101.67      7.94 o 
  -1   1   9        6.90        6.94      2.97 o 
   0   1   9      456.34      449.68      8.84 o 
   1   1   9       38.36       41.23      6.07 o 
   2   1   9        5.40        5.47      2.28 o 
   3   1   9        4.61        2.93      2.23 o 
   4   1   9       19.50       19.61      4.50 o 
  -4   2   9        8.55        7.53      4.01 o 
  -3   2   9      157.63      152.98     10.27 o 
  -2   2   9      364.87      352.22     13.90 o 
  -1   2   9       49.71       41.50      5.55 o 
   0   2   9       21.64       15.26      2.26 o 
   1   2   9      105.45      108.90      4.96 o 
   2   2   9      136.64      138.67      6.65 o 
   3   2   9        8.48        5.23      1.93 o 
   4   2   9       13.68       18.04      4.17 o 
   5   2   9       43.63       44.51      7.10 o 
   6   2   9       55.19       65.13      8.67 o 
  -4   3   9       13.50       11.08      4.69 o 
  -3   3   9       57.75       53.37      7.37 o 
  -2   3   9        5.52        0.81      3.44 o 
  -1   3   9       40.12       36.52      5.61 o 
   0   3   9      211.57      206.14     10.08 o 
   1   3   9       31.28       34.58      5.70 o 
   2   3   9       11.35       11.85      2.38 o 
   3   3   9       83.18       78.18      9.74 o 
   4   3   9      199.10      204.02     10.46 o 
   5   3   9        1.96       -0.19      2.79 o 
   6   3   9       12.78       10.73      4.25 o 
  -4   4   9       22.89       20.94      6.15 o 
  -3   4   9        0.01        3.47      3.55 o 
  -2   4   9       20.51       18.12      4.47 o 
  -1   4   9      258.98      249.26     11.65 o 
   0   4   9       61.42       71.87      7.37 o 
   1   4   9      205.56      210.39     11.19 o 
   2   4   9        6.97        1.56      1.52 o 
   3   4   9       61.32       55.38      4.34 o 
   4   4   9       96.69      112.88      5.91 o 
   5   4   9       15.39       17.03      6.64 o 
   6   4   9        7.14        8.56      4.42 o 
  -3   5   9        6.72       10.40      4.66 o 
  -2   5   9       57.98       56.10      7.23 o 
  -1   5   9      215.01      220.14     11.43 o 
   0   5   9      112.20       99.48      8.67 o 
   1   5   9        1.16        1.68      3.71 o 
   2   5   9       14.13       20.02      5.36 o 
   3   5   9       37.44       27.77      6.95 o 
   4   5   9        2.03        0.50      1.91 o 
   5   5   9        3.89        3.93      2.45 o 
  -3   6   9       28.02       19.26      5.63 o 
  -2   6   9      208.06      215.05     12.41 o 
  -1   6   9        0.09        0.30      3.44 o 
   0   6   9       24.23       32.32      6.15 o 
   1   6   9        8.60       15.06      5.39 o 
   2   6   9      176.87      170.46     10.86 o 
   3   6   9        0.40       -2.84      3.12 o 
   4   6   9       34.51       31.19      6.16 o 
   5   6   9        5.58        5.19      3.71 o 
  -2   7   9        1.70       -1.63      3.77 o 
  -1   7   9       47.44       47.60      7.23 o 
   0   7   9       30.17       22.05      5.58 o 
   1   7   9       15.85       15.93      5.39 o 
   2   7   9      141.35      139.47     10.62 o 
   3   7   9       23.92       25.47      6.20 o 
   4   7   9        9.76       11.16      4.69 o 
   5   7   9       42.74       44.97      5.10 o 
  -2   8   9       22.51       14.22      5.91 o 
  -1   8   9        0.42        0.27      3.79 o 
   0   8   9        0.20        6.04      4.66 o 
   1   8   9       96.97       76.50      8.97 o 
   2   8   9       43.35       46.65      7.53 o 
   3   8   9       72.31       83.06      9.59 o 
   4   8   9       42.74       37.55      7.37 o 
   5   8   9       64.81       66.13      9.40 o 
  -1   9   9       13.68        5.74      5.34 o 
   0   9   9        9.16       14.33      5.63 o 
   1   9   9        1.73        7.48      5.01 o 
   2   9   9       69.60       65.10      8.86 o 
   3   9   9       21.44       28.28      6.80 o 
   4   9   9       24.18       28.66      7.10 o 
   0  10   9        6.96        7.80      3.20 o 
   1  10   9        0.25       11.00      5.12 o 
   2  10   9       20.94       23.03      6.29 o 
   3  10   9       13.59       22.38      6.31 o 
  -2  -8  10        1.55        0.33      4.39 o 
  -1  -8  10       45.18       62.23      8.26 o 
   0  -8  10        0.62       -0.70      3.41 o 
   1  -8  10        3.40        2.82      3.79 o 
  -3  -7  10       96.54       92.33      9.78 o 
  -2  -7  10        2.05       11.60      4.74 o 
  -1  -7  10        5.09       14.85      4.90 o 
   0  -7  10        6.96        4.98      3.79 o 
   1  -7  10        7.74       11.73      4.44 o 
   2  -7  10        0.69        0.11      3.52 o 
  -3  -6  10       30.82       28.23      6.47 o 
  -2  -6  10       15.43       16.06      4.93 o 
  -1  -6  10        0.40       -0.51      2.98 o 
   0  -6  10       36.83       45.92      6.69 o 
   1  -6  10       13.57       14.22      4.63 o 
   2  -6  10        4.11        8.91      4.52 o 
   3  -6  10        0.15        0.87      3.90 o 
  -4  -5  10       30.36       29.90      6.10 o 
  -3  -5  10        3.31        3.22      2.83 o 
  -2  -5  10       14.99       17.31      4.90 o 
  -1  -5  10       46.30       47.03      6.37 o 
   0  -5  10        0.10        2.25      2.36 o 
   1  -5  10       96.05       94.30      8.24 o 
   2  -5  10        0.12       -1.22      3.01 o 
   3  -5  10       38.45       36.22      6.94 o 
  -4  -4  10        0.76        0.58      2.91 o 
  -3  -4  10        1.41       -0.84      2.32 o 
  -2  -4  10        0.25        4.06      2.34 o 
  -1  -4  10        5.55        6.39      3.36 o 
   0  -4  10        0.19        2.00      2.28 o 
   1  -4  10      110.29      125.73      8.45 o 
   2  -4  10      101.74      118.77      8.86 o 
   3  -4  10      150.76      182.95     11.62 o 
   4  -4  10        3.15        3.87      3.71 o 
  -4  -3  10        0.22       -1.22      2.66 o 
  -3  -3  10        7.13        6.17      2.83 o 
  -2  -3  10       19.28       15.62      3.16 o 
  -1  -3  10       67.24       67.41      4.49 o 
   0  -3  10      331.76      346.34     13.06 o 
   1  -3  10        9.98       12.14      3.39 o 
   2  -3  10      300.85      289.61     13.14 o 
   3  -3  10       24.65       29.72      5.77 o 
   4  -3  10       14.53        5.28      4.36 o 
  -4  -2  10        4.99       -0.77      4.66 o 
  -3  -2  10        3.47        9.68      2.90 o 
  -2  -2  10       37.72       40.97      4.13 o 
  -1  -2  10      153.64      154.16      5.97 o 
   0  -2  10      752.92      763.48     18.88 o 
   1  -2  10      267.12      267.96     11.22 o 
   2  -2  10      150.83      155.61      9.29 o 
   3  -2  10        2.75        0.49      2.22 o 
   4  -2  10        0.00        1.82      3.01 o 
   5  -2  10        0.21        4.50      4.20 o 
  -4  -1  10        0.07       -0.73      3.60 o 
  -3  -1  10       15.41       16.34      3.21 o 
  -2  -1  10      118.53      112.26      5.52 o 
  -1  -1  10       21.26       24.83      3.62 o 
   0  -1  10        6.10        7.34      2.15 o 
   1  -1  10      263.44      252.30     10.73 o 
   2  -1  10       33.82       38.42      5.50 o 
   3  -1  10        8.83        5.61      2.82 o 
   4  -1  10        1.22        0.16      2.36 o 
   5  -1  10        3.71        3.28      3.44 o 
  -4   0  10        1.23       -0.16      4.28 o 
  -3   0  10       96.08      105.09      9.73 o 
  -2   0  10      142.10      131.20      5.72 o 
  -1   0  10      383.23      371.28      8.74 o 
   0   0  10       12.38       12.62      3.03 o 
   1   0  10      134.94      136.37      9.95 o 
   2   0  10       15.17       14.71      3.74 o 
   3   0  10       41.03       37.98      5.55 o 
   4   0  10        0.86        0.38      2.74 o 
   5   0  10        6.62        8.97      4.42 o 
  -4   1  10       32.90       35.90      7.83 o 
  -3   1  10       10.54        4.47      3.96 o 
  -2   1  10      102.34       96.61      8.48 o 
  -1   1  10        0.40        0.10      1.50 o 
   0   1  10       34.06       34.16      3.17 o 
   1   1  10      308.07      328.04      8.42 o 
   2   1  10       39.67       35.80      4.29 o 
   3   1  10        0.15       -0.08      1.90 o 
   4   1  10       20.16       12.92      4.04 o 
   5   1  10        2.81        6.53      3.82 o 
  -4   2  10       33.22       38.04      8.18 o 
  -3   2  10       14.66       24.44      6.23 o 
  -2   2  10       11.17       13.27      4.71 o 
  -1   2  10      140.66      132.37      8.80 o 
   0   2  10      813.35      837.22     13.14 o 
   1   2  10        6.25        6.07      2.30 o 
   2   2  10      106.57      111.35      7.69 o 
   3   2  10       21.84       25.23      3.31 o 
   4   2  10       64.23       56.40      6.94 o 
   5   2  10       64.59       65.80      8.40 o 
  -4   3  10        1.94        1.90      4.20 o 
  -3   3  10       41.31       39.80      7.34 o 
  -2   3  10       29.68       40.58      6.56 o 
  -1   3  10      414.51      424.34     15.36 o 
   0   3  10       87.37       73.55      7.40 o 
   1   3  10      187.96      171.14     12.38 o 
   2   3  10        1.36        3.41      1.84 o 
   3   3  10        6.57        7.98      2.44 o 
   4   3  10       42.71       32.90      3.94 o 
   5   3  10        5.82        3.96      3.82 o 
  -3   4  10       49.38       57.46      8.15 o 
  -2   4  10      128.53      135.86      9.86 o 
  -1   4  10      268.47      273.47     12.92 o 
   0   4  10       11.89       14.30      4.82 o 
   1   4  10       50.22       45.54      6.94 o 
   2   4  10       39.42       37.27      8.30 o 
   3   4  10       73.36       61.52      4.72 o 
   4   4  10        9.97        9.88      2.70 o 
   5   4  10       12.34       10.99      3.03 o 
  -3   5  10       25.93       30.10      6.77 o 
  -2   5  10      133.64      126.46      9.78 o 
  -1   5  10       44.22       47.65      7.23 o 
   0   5  10       74.44       64.34      7.97 o 
   1   5  10        5.11       -3.01      3.36 o 
   2   5  10        2.73       -1.92      3.33 o 
   3   5  10       17.16       18.19      3.25 o 
   4   5  10        5.38        4.48      2.41 o 
   5   5  10       10.34        9.10      2.72 o 
  -2   6  10        4.83       -2.79      3.85 o 
  -1   6  10       52.04       56.84      7.91 o 
   0   6  10       17.89       14.41      5.34 o 
   1   6  10        0.28        1.79      4.06 o 
   2   6  10       39.99       47.30      7.42 o 
   3   6  10        5.55        9.54      4.28 o 
   4   6  10       46.09       51.09      5.42 o 
   5   6  10       44.91       48.12     16.75 o 
  -2   7  10       69.00       52.23      8.29 o 
  -1   7  10        2.48        0.98      3.74 o 
   0   7  10       12.14        7.31      5.09 o 
   1   7  10        1.27       -4.85      3.71 o 
   2   7  10       17.98       10.43      4.77 o 
   3   7  10       98.76      111.29     10.40 o 
   4   7  10       44.37       46.81      7.69 o 
   5   7  10       13.63        9.62      5.15 o 
  -1   8  10        5.73        3.36      4.85 o 
   0   8  10       15.87       19.86      6.01 o 
   1   8  10        5.63        6.53      4.85 o 
   2   8  10        0.07       -1.52      3.58 o 
   3   8  10       47.31       51.15      8.56 o 
   4   8  10        7.54        5.66      4.42 o 
   0   9  10        0.22       -0.05      4.12 o 
   1   9  10       21.54       18.15      6.31 o 
   2   9  10       40.58       37.58      7.78 o 
   3   9  10       11.58       12.16      5.09 o 
   1  10  10        1.56       -2.71      4.06 o 
   2  10  10        9.96       16.42      5.42 o 
  -2  -7  11       11.28       17.77      5.63 o 
  -1  -7  11       46.09       50.42      7.37 o 
   0  -7  11       43.19       52.20      7.88 o 
   1  -7  11        0.07        0.03      3.09 o 
  -2  -6  11        2.04        2.03      3.96 o 
  -1  -6  11        8.29        9.70      4.36 o 
   0  -6  11        0.09        1.00      2.95 o 
   1  -6  11        9.86        7.96      4.31 o 
   2  -6  11       49.00       66.16      8.86 o 
  -3  -5  11        0.55       -1.60      3.44 o 
  -2  -5  11       10.04       17.15      4.55 o 
  -1  -5  11        0.46        4.93      3.25 o 
   0  -5  11       35.52       41.94      6.39 o 
   1  -5  11       69.21       72.74      7.67 o 
   2  -5  11        3.70        2.17      3.71 o 
   3  -5  11       61.38       64.39      8.70 o 
  -3  -4  11        2.89        3.31      2.96 o 
  -2  -4  11        7.71       13.06      4.58 o 
  -1  -4  11       76.65       62.42      7.04 o 
   0  -4  11       72.23       75.01      7.50 o 
   1  -4  11      284.92      340.63     14.20 o 
   2  -4  11       40.02       41.40      6.75 o 
   3  -4  11        0.06       -0.41      2.79 o 
  -3  -3  11       15.81       25.38      4.11 o 
  -2  -3  11      129.77      127.68      6.61 o 
  -1  -3  11       71.61       65.67      6.75 o 
   0  -3  11        0.54        2.14      2.25 o 
   1  -3  11        8.09        5.55      2.71 o 
   2  -3  11       11.57        9.89      3.68 o 
   3  -3  11       17.90       16.69      4.39 o 
   4  -3  11        3.21        0.46      4.09 o 
  -4  -2  11        7.54        5.34      5.28 o 
  -3  -2  11       41.91       40.46      4.73 o 
  -2  -2  11      139.39      140.04      6.61 o 
  -1  -2  11       19.56       21.60      3.18 o 
   0  -2  11      108.44       90.48      7.23 o 
   1  -2  11       16.69       19.07      4.25 o 
   2  -2  11      144.67      135.97      9.16 o 
   3  -2  11        1.80        4.36      2.79 o 
   4  -2  11        2.02       -1.73      3.12 o 
  -4  -1  11       31.92       36.01      8.10 o 
  -3  -1  11      120.63      124.24     10.89 o 
  -2  -1  11        7.61       16.72      8.24 o 
  -1  -1  11      114.05      109.58      5.33 o 
   0  -1  11        0.32       -0.46      3.64 o 
   1  -1  11      136.79      140.55      8.53 o 
   2  -1  11       35.44       36.38      5.55 o 
   3  -1  11       24.24       26.09      5.34 o 
   4  -1  11        0.88       -1.98      2.44 o 
  -3   0  11       17.81       16.36      5.80 o 
  -2   0  11        0.06       -2.47      3.66 o 
  -1   0  11       49.99       53.95      4.12 o 
   0   0  11      200.67      200.94      6.82 o 
   1   0  11      278.04      298.79      9.13 o 
   2   0  11        0.07        0.19      2.14 o 
   3   0  11       33.37       31.67      5.66 o 
   4   0  11       17.32       24.65      5.61 o 
   5   0  11       10.58        6.53      4.20 o 
  -3   1  11        1.06        0.62      3.82 o 
  -2   1  11       45.04       47.90      6.99 o 
  -1   1  11       32.88       27.44      5.50 o 
   0   1  11      343.17      363.28     17.49 o 
   1   1  11        1.56       -0.22      1.76 o 
   2   1  11      154.96      149.10      7.64 o 
   3   1  11       18.19        9.35      3.36 o 
   4   1  11        7.59        7.67      4.09 o 
   5   1  11        2.72        5.96      3.90 o 
  -3   2  11        1.60        0.79      3.96 o 
  -2   2  11       50.97       48.90      7.29 o 
  -1   2  11      124.91      112.86      8.75 o 
   0   2  11       16.78       21.70      5.47 o 
   1   2  11        0.47        1.28      1.83 o 
   2   2  11       85.80       88.35      5.30 o 
   3   2  11       32.38       40.15      5.91 o 
   4   2  11        0.00        1.25      2.76 o 
   5   2  11        7.29        3.82      3.47 o 
  -3   3  11        0.94       -2.87      3.66 o 
  -2   3  11       31.73       29.26      6.34 o 
  -1   3  11       43.24       67.78      7.80 o 
   0   3  11       71.13       75.96      8.10 o 
   1   3  11       65.33       59.08      7.40 o 
   2   3  11        1.11        2.42      2.68 o 
   3   3  11       11.31       15.41      5.69 o 
   4   3  11        2.50        1.03      2.95 o 
   5   3  11        3.75        6.18      3.96 o 
  -3   4  11        3.08        9.56      4.98 o 
  -2   4  11        7.37        8.15      4.69 o 
  -1   4  11       71.58       62.44      7.86 o 
   0   4  11       15.91        8.89      4.93 o 
   1   4  11       72.26       67.73      8.07 o 
   2   4  11        0.58        0.68      3.98 o 
   3   4  11        1.09        2.58      2.09 o 
   4   4  11        5.32        7.40      2.66 o 
   5   4  11       21.41       25.19      5.69 o 
  -2   5  11       17.17       13.22      5.36 o 
  -1   5  11       23.28       20.26      6.01 o 
   0   5  11       18.12       21.59      5.80 o 
   1   5  11       15.69        7.78      5.20 o 
   2   5  11        3.73        7.31      4.80 o 
   3   5  11       11.71        8.67      4.58 o 
   4   5  11      105.13      100.09     14.90 o 
   5   5  11       19.70       21.24      3.81 o 
  -2   6  11       47.80       31.18      7.07 o 
  -1   6  11       13.73       19.05      6.23 o 
   0   6  11        5.91        1.14      4.47 o 
   1   6  11       38.67       41.26      7.37 o 
   2   6  11       19.76       32.78      7.02 o 
   3   6  11        7.41        4.74      4.28 o 
   4   6  11       48.73       64.91      8.45 o 
  -1   7  11       43.54       35.38      7.50 o 
   0   7  11       16.76       14.85      5.91 o 
   1   7  11        2.05        7.88      5.15 o 
   2   7  11        0.01       -2.25      3.77 o 
   3   7  11       55.76       51.82      8.48 o 
   4   7  11        6.13        9.21      4.85 o 
   0   8  11        7.79        7.75      5.45 o 
   1   8  11       16.53       22.21      6.94 o 
   2   8  11        4.24        5.53      4.82 o 
   3   8  11        9.16       14.49      5.23 o 
   1   9  11        2.37       11.81      5.61 o 
   2   9  11        3.46        3.87      5.17 o 
  -1  -6  12       10.96       13.95      4.66 o 
   0  -6  12       29.97       35.35      6.45 o 
   1  -6  12       13.57        9.83      4.15 o 
  -2  -5  12       31.25       30.10      6.39 o 
  -1  -5  12      113.20       96.80      8.83 o 
   0  -5  12       21.28       28.91      5.80 o 
   1  -5  12       14.13        7.04      3.77 o 
   2  -5  12        6.95        6.34      3.77 o 
  -2  -4  12       62.42       62.34      7.61 o 
  -1  -4  12       49.75       61.31      7.31 o 
   0  -4  12        4.32        1.84      2.71 o 
   1  -4  12       10.66        9.89      3.85 o 
   2  -4  12       11.72       13.33      4.06 o 
  -3  -3  12       22.31       23.86      5.34 o 
  -2  -3  12       68.45       63.99      7.37 o 
  -1  -3  12       19.53       19.15      4.58 o 
   0  -3  12       55.77       44.32      5.72 o 
   1  -3  12       16.10       11.87      3.66 o 
   2  -3  12       28.26       26.85      5.58 o 
   3  -3  12        0.27        0.00      3.03 o 
  -3  -2  12       51.10       56.35      8.59 o 
  -2  -2  12        0.90        2.20      2.27 o 
  -1  -2  12       12.95        9.24      3.33 o 
   0  -2  12       20.67       22.49      4.44 o 
   1  -2  12       38.86       34.38      5.66 o 
   2  -2  12        4.48        4.88      3.25 o 
   3  -2  12        4.88        2.98      3.33 o 
  -3  -1  12        5.81        4.82      5.15 o 
  -2  -1  12        8.41        8.71      4.29 o 
  -1  -1  12       12.89        8.68      2.67 o 
   0  -1  12        2.51        1.87      2.25 o 
   1  -1  12       54.87       66.97      6.96 o 
   2  -1  12        0.85       -0.98      2.14 o 
   3  -1  12       55.06       66.32      7.67 o 
   4  -1  12        8.87       11.05      4.55 o 
  -3   0  12       37.81       37.12      7.88 o 
  -2   0  12        6.91        8.70      5.04 o 
  -1   0  12        5.18        4.16      2.08 o 
   0   0  12       31.53       34.36      3.83 o 
   1   0  12        2.82       -0.16      2.09 o 
   2   0  12       15.35        8.61      3.36 o 
   3   0  12       54.80       46.16      6.69 o 
   4   0  12        9.58        5.61      4.04 o 
  -3   1  12        0.80       -4.47      4.55 o 
  -2   1  12        1.14       -1.11      3.93 o 
  -1   1  12       22.59       23.30      5.63 o 
   0   1  12        4.78        5.59      3.60 o 
   1   1  12        0.90        3.56      4.05 o 
   2   1  12       12.24       12.30      3.74 o 
   3   1  12        1.05        1.54      2.79 o 
   4   1  12       27.19       17.53      4.90 o 
  -3   2  12       19.53       10.35      5.93 o 
  -2   2  12       10.61        8.70      4.98 o 
  -1   2  12        6.60        8.15      4.74 o 
   0   2  12        9.04       12.30      4.96 o 
   1   2  12        1.10       -3.93      4.06 o 
   2   2  12       56.46       50.25      4.56 o 
   3   2  12        1.11       -1.22      2.33 o 
   4   2  12        0.01        1.60      2.93 o 
  -2   3  12        0.14       -1.84      3.41 o 
  -1   3  12        3.40        5.77      4.74 o 
   0   3  12       12.49       14.63      5.55 o 
   1   3  12       60.77       75.04      8.70 o 
   2   3  12       10.77       21.19      5.82 o 
   3   3  12        2.40        1.62      3.41 o 
   4   3  12        0.53        0.00      3.14 o 
  -2   4  12        5.54       -1.35      4.63 o 
  -1   4  12        0.00       -5.28      3.98 o 
   0   4  12       27.76       40.39      7.40 o 
   1   4  12        0.01       -0.79      4.44 o 
   2   4  12       36.87       37.20      7.13 o 
   3   4  12       45.14       54.59      7.72 o 
   4   4  12       11.40        7.45      4.12 o 
  -2   5  12        0.39       -3.01      4.74 o 
  -1   5  12        6.71        2.09      5.15 o 
   0   5  12       98.99      114.76     10.43 o 
   1   5  12       19.60       19.86      6.47 o 
   2   5  12       29.71       33.24      6.85 o 
   3   5  12       19.03       20.43      6.15 o 
   4   5  12       16.85       12.84      5.15 o 
  -1   6  12       13.44        6.99      5.28 o 
   0   6  12       25.42       30.15      7.53 o 
   1   6  12       16.04       21.08      6.77 o 
   2   6  12       56.30       61.41      8.97 o 
   3   6  12        6.13        3.49      4.25 o 
   4   6  12        6.78       10.10      5.15 o 
   0   7  12       10.27       15.50      6.39 o 
   1   7  12       31.88       46.98      8.72 o 
   2   7  12        5.82        5.12      5.42 o 
   3   7  12       10.51        8.72      4.93 o 
   1   8  12       10.40       14.74      6.34 o 
   2   8  12        0.11        5.07      5.26 o 
  -1  -4  13        1.06        0.22      2.49 o 
   0  -4  13       18.55       16.63      4.52 o 
   1  -4  13        0.09        4.39      3.22 o 
  -2  -3  13        6.81        9.70      3.98 o 
  -1  -3  13       26.27       36.95      6.07 o 
   0  -3  13        0.74        1.38      2.63 o 
   1  -3  13        1.52        5.72      3.03 o 
   2  -3  13        7.99        9.35      4.04 o 
  -2  -2  13       17.00       19.20      5.59 o 
  -1  -2  13       10.78       19.48      4.47 o 
   0  -2  13        0.03        3.79      2.74 o 
   1  -2  13       19.44       38.61      6.18 o 
   2  -2  13        1.12       -0.84      2.82 o 
  -2  -1  13        0.28        4.04      4.71 o 
  -1  -1  13        2.67        1.86      2.15 o 
   0  -1  13       52.29       52.91      6.15 o 
   1  -1  13       14.14       23.89      5.09 o 
   2  -1  13       21.27       25.11      5.47 o 
   3  -1  13        0.03        5.45      3.49 o 
  -2   0  13       44.89       36.44      7.29 o 
  -1   0  13        0.53       -2.74      3.93 o 
   0   0  13       35.31       37.44      5.34 o 
   1   0  13       11.81       15.66      4.15 o 
   2   0  13        4.98        3.93      3.06 o 
   3   0  13       26.76       35.63      6.39 o 
  -2   1  13       19.94       24.92      6.58 o 
  -1   1  13       10.45        7.23      4.74 o 
   0   1  13        8.28        7.86      5.07 o 
   1   1  13       16.59       15.82      4.17 o 
   2   1  13       42.27       39.69      5.93 o 
   3   1  13        0.02        4.66      3.66 o 
  -2   2  13       15.06       19.91      6.23 o 
  -1   2  13        0.83        2.68      5.04 o 
   0   2  13       10.87        3.52      4.90 o 
   1   2  13       33.22       43.62      7.69 o 
   2   2  13        0.17        1.00      2.57 o 
   3   2  13       19.17       23.41      5.39 o 
  -1   3  13        0.08       -0.76      4.44 o 
   0   3  13        0.46        3.66      5.07 o 
   1   3  13       60.07       73.25      9.18 o 
   2   3  13        5.99        3.93      4.74 o 
  -1   4  13        1.82        2.11      4.96 o 
   0   4  13       19.63       24.65      6.88 o 
   1   4  13       23.21       19.61      6.50 o 
   2   4  13       30.18       26.28      6.80 o 
   3   4  13       31.56       36.79      7.21 o 
   0   5  13        6.48        4.82      5.55 o 
   1   5  13       20.09       13.55      6.31 o 
   2   5  13       27.08       26.98      6.83 o 
   3   5  13        3.69        6.47      5.01 o 
   0   6  13        1.31        2.55      5.36 o 
   1   6  13       10.83       21.05      6.88 o 
   2   6  13        5.66       -0.65      5.01 o 
   0  -2  14       24.75       26.14      5.23 o 
   1  -2  14       20.57       25.03      5.53 o 
   0  -1  14        6.76        7.80      3.44 o 
   1  -1  14        5.83       15.33      4.71 o 
  -1   0  14       30.95       37.93      7.50 o 
   1   0  14        3.10        4.17      3.44 o 
   2   0  14        0.69       -1.06      2.84 o 
  -1   1  14       11.90        3.85      5.55 o 
   0   1  14        3.19        2.44      5.36 o 
   2   1  14        9.61       12.22      4.52 o 
   0   2  14        0.04       -6.06      4.04 o 
   1   2  14        1.39        2.47      5.09 o 
   0   3  14        5.58        7.42      5.74 o 
   1   3  14        8.21       14.71      6.53 o 
   1   4  14        9.33        7.42      6.04 o 
                                                 
